# Supplementary material for: HAUS5 Is A Potential Prognostic Biomarker With Functional Significance in Breast Cancer
Source: Front Oncol. 2022 Feb 25;12:829777. doi: 10.3389/fonc.2022.829777 (PMC8913513; doi:10.3389/fonc.2022.829777)
Supplement: Supplementary file 2 [file Table_1.xlsx]

## Sheet: Sheet 1
GSEA analysis of DEGs in low- and high- HAUS5 expression samples
ID	Description	enrichmentScore	NES	pvalue	p.adjust	qvalues	core_enrichment
REACTOME_KERATINIZATION	REACTOME_KERATINIZATION	0.660735	2.28714	0.00102669	0.183487	0.167321	KRT1/KRT81/KRT83/SPRR2G/KRT16/KRT6B/DSG1/KRT77/LCE2B/KRT14/KLK5/KLK8/DSG3/KRT9/KRT34/KRT72/KRT85/LCE1C/PKP1/KRT78/SPRR2E/KRT4/KRT6C/LCE1B/KRT74/KRT86/DSC3/KRT38/SPRR2A/SPRR2D/KRT6A/KRT5/KRT84/KRT79/KRTAP17-1/KRTAP16-1/KRTAP1-1/KRT33B/TGM1/KRT82/LCE1A/PI3/KRT73/KRT76/LCE2A/KRT17/LCE1D/KRT23/KRT20/KRTAP5-6/KRT12/LCE1F/KRT33A/KRT15/SPINK6/SPINK5/SPRR3/KRTAP5-9/KRT2/LCE6A/KRT3/SPRR1B/DSC2/LCE3E/KRT39…
REACTOME_MITOTIC_PROMETAPHASE	REACTOME_MITOTIC_PROMETAPHASE	0.440969	1.51882	0.0010395	0.183487	0.167321	TUBB4A/TUBB2B/AURKB/CDC20/KIF2C/SPC24/CENPA/CDCA5/CEP131/PLK1/CENPT/CDCA8/NUF2/HAUS7/NDC80/BIRC5/NINL/CEP72/TUBB8/HAUS8/SKA1/CCNB2/NCAPH/NCAPD2/CENPM/CENPK/BUB1/TUBB8B/SGO1/MZT2B/TUBGCP6/ZWINT/CDK1/TUBA8/NEK2/NCAPG/PMF1/CENPF/SPC25/INCENP/CENPH/CENPO/MZT2A/CENPI/KIF18A/DSN1/CENPN/MAD1L1/BUB1B/CENPE/KNTC1/SFI1/CENPU/TUBG1/TUBA3C/PCNT/PLK4/TUBB1/CCNB1/MAD2L1/CENPJ/CEP152/NUP85/CEP250/ERCC6L/CENPL/S…
REACTOME_MITOTIC_G1_PHASE_AND_G1_S_TRANSITION	REACTOME_MITOTIC_G1_PHASE_AND_G1_S_TRANSITION	0.454212	1.52693	0.00107411	0.183487	0.167321	CDKN2A/CCNE1/CDT1/MYBL2/E2F2/E2F1/MCM10/CDC45/PPP2R3B/CCNA1/ORC1/ORC6/TYMS/MCM2/MCM7/CDC25A/MCM5/SKP2/GMNN/MCM3/MCM4/CDC7/CCNA2/CDKN2C/TK1/CKS1B/CDKN2D/LIN37/CDK1/MCM6/MYC/E2F3/RPA4/POLE/PSMB9/RBL1/CCNE2/FBXO5/POLE2/TOP2A/CDK2/PCNA/CCNB1/POLA2/CDKN1C/PRIM2/AKT2
WP_CELL_CYCLE	WP_CELL_CYCLE	0.559015	1.84321	0.00108696	0.183487	0.167321	CDKN2A/CCNE1/SMC1B/E2F2/PKMYT1/E2F1/CDC20/CDC45/CCNA1/ORC1/ORC6/MCM2/ESPL1/MCM7/PLK1/CDC25A/TTK/MCM5/SFN/PTTG1/SKP2/MCM3/CCNB2/MCM4/CDC7/CHEK1/CCNA2/CDKN2C/BUB1/CCNB3/CDKN2D/CDC25C/CDK1/MCM6/MYC/E2F3/MAD2L2/CDC25B/CHEK2/PTTG2/GADD45G/RBL1/CCNE2/MAD1L1/ZBTB17/CDK2/ANAPC2/PCNA/CCNB1/ANAPC11/CDKN1C
KEGG_CELL_CYCLE	KEGG_CELL_CYCLE	0.560736	1.85501	0.00108932	0.183487	0.167321	CDKN2A/CCNE1/SMC1B/E2F2/PKMYT1/E2F1/CDC20/CDC45/CCNA1/ORC1/ORC6/MCM2/ESPL1/MCM7/PLK1/CDC25A/TTK/MCM5/SFN/PTTG1/SKP2/MCM3/CCNB2/MCM4/CDC7/CHEK1/CCNA2/CDKN2C/BUB1/CCNB3/CDKN2D/CDC25C/CDK1/MCM6/MYC/E2F3/MAD2L2/CDC25B/CHEK2/PTTG2/GADD45G/RBL1/CCNE2/MAD1L1/BUB1B/ZBTB17/CDK2/ANAPC2/PCNA/CCNB1/ANAPC11/MAD2L1/CDKN1C
REACTOME_DNA_REPLICATION	REACTOME_DNA_REPLICATION	0.506116	1.67402	0.00108932	0.183487	0.167321	CCNE1/CDT1/E2F2/POLD1/E2F1/MCM10/CDC45/CCNA1/ORC1/ORC6/UBE2C/MCM2/MCM7/PSMA8/GINS4/UBE2S/MCM5/RFC4/LIG1/GINS1/SKP2/GMNN/MCM3/DNA2/MCM4/CDC7/CCNA2/FEN1/MCM6/E2F3/RPA4/POLE/GINS2/PSMB9/CCNE2/POLE2/CDK2/RFC2/ANAPC2/PCNA/POLA2/ANAPC11/PRIM2/FZR1/GINS3/PSMD4/RFC3/RFC5/DBF4/MCM8/POLD3/PSMB11/PSMB10/PSMB4/POLD2/PSMC4/UBA52/PSMC3/SEM1
REACTOME_FORMATION_OF_THE_CORNIFIED_ENVELOPE	REACTOME_FORMATION_OF_THE_CORNIFIED_ENVELOPE	0.746515	2.46916	0.00108932	0.183487	0.167321	KRT1/KRT81/KRT83/SPRR2G/KRT16/KRT6B/DSG1/KRT77/LCE2B/KRT14/KLK5/KLK8/DSG3/KRT9/KRT34/KRT72/KRT85/LCE1C/PKP1/KRT78/SPRR2E/KRT4/KRT6C/LCE1B/KRT74/KRT86/DSC3/KRT38/SPRR2A/SPRR2D/KRT6A/KRT5/KRT84/KRT79/KRT33B/TGM1/KRT82/LCE1A/PI3/KRT73/KRT76/LCE2A/KRT17/LCE1D/KRT23/KRT20/KRT12/LCE1F/KRT33A/KRT15/SPINK6/SPINK5/SPRR3/KRT2/LCE6A/KRT3/SPRR1B/DSC2/LCE3E/KRT39/KRT28
WP_RETINOBLASTOMA_GENE_IN_CANCER	WP_RETINOBLASTOMA_GENE_IN_CANCER	0.576905	1.83592	0.0011236	0.183487	0.167321	CCNE1/CDT1/E2F2/E2F1/CDC45/STMN1/ORC1/TYMS/MCM7/RBP1/CDC25A/TTK/RFC4/SKP2/HMGB2/MCM3/CCNB2/MCM4/FANCG/CDC7/CHEK1/DNMT1/CCNA2/KIF4A/CDK1/MCM6/MYC/E2F3/POLE/CDC25B/SUV39H1/ANLN/CCNE2/POLE2/TOP2A/CDK2/PCNA/PLK4/CCNB1/CDK6/TFDP1/SAP30/H2AZ1
WP_PREIMPLANTATION_EMBRYO	WP_PREIMPLANTATION_EMBRYO	0.64544	1.95133	0.00116959	0.183487	0.167321	ZFP42/NKX2-1/SOX8/CDX2/SIX3/DNMT3L/POU5F1/NANOGNB/ZAR1/FOXD1/TCF7L1/FOXQ1/CELF3/SOX11/MYBL1/IRF4/DPRX/SOX2/DPPA3/MACROH2A2/BARX2/HMGA1/TEAD4
WP_DNA_REPLICATION	WP_DNA_REPLICATION	0.62836	1.80239	0.00122549	0.183487	0.167321	CDT1/POLD1/MCM10/CDC45/ORC1/ORC6/MCM2/MCM7/MCM5/RFC4/GMNN/MCM3/MCM4/CDC7/MCM6/RPA4/POLE/POLE2/CDK2/RFC2/PCNA/POLA2/PRIM2
KEGG_PRIMARY_IMMUNODEFICIENCY	KEGG_PRIMARY_IMMUNODEFICIENCY	0.668494	1.85742	0.00126422	0.183487	0.167321	CD19/TNFRSF13C/TNFRSF13B/AIRE/CD79A/ZAP70/AICDA/IGLL1/LCK/CD3D/JAK3/RFXANK/TAP2/TAP1/CIITA/CD3E/ICOS/CD8B/ADA
REACTOME_ACTIVATION_OF_THE_PRE_REPLICATIVE_COMPLEX	REACTOME_ACTIVATION_OF_THE_PRE_REPLICATIVE_COMPLEX	0.67112	1.83574	0.00126743	0.183487	0.167321	CDT1/MCM10/CDC45/ORC1/ORC6/MCM2/MCM7/MCM5/GMNN/MCM3/MCM4/CDC7/MCM6/RPA4/POLE/POLE2/CDK2/POLA2/PRIM2
WP_CELL_DIFFERENTIATION_INDEX	WP_CELL_DIFFERENTIATION_INDEX	0.805226	1.84677	0.00146628	0.183487	0.167321	TLX3/LEFTY2/TLX2/TLX1/MYOD1/MEF2B
REACTOME_GPCR_LIGAND_BINDING	REACTOME_GPCR_LIGAND_BINDING	0.395429	1.40306	0.00200602	0.183487	0.167321	CCKBR/CRHR1/OPRK1/RGR/GABBR2/PROKR2/IAPP/POMC/CXCL5/FZD9/PTH2/WNT6/CHRM3/NMU/OXGR1/GCG/CALCA/CXCL1/HTR6/PDYN/GPR55/NPFFR1/CALCB/GAL/LHB/QRFPR/WNT10A/PROK1/NPY4R/GNB3/GPR17/SSTR3/DRD5/HCRTR2/WNT10B/CNR2/NTSR1/PTGER1/AVPR1B/DRD2/CXCL6/FFAR1/WNT1/GRM6/CXCR5/CCL20/ADRA2B/NPSR1/NTSR2/S1PR4/TAS1R1/GNRH1/CCL25/CHRM1/PNOC/HTR2C/KISS1/CCL19/TAC3/CXCL3/GHRHR/PTH2R/S1PR5/NMB/NMUR1/CCR7/HRH3/PTCH2/GPR35/CCL1…
PID_AURORA_B_PATHWAY	PID_AURORA_B_PATHWAY	0.62637	1.77894	0.00246305	0.183487	0.167321	AURKB/KIF2C/STMN1/CENPA/CDCA8/NDC80/SEPTIN1/DES/BIRC5/NCAPH/NCAPD2/KIF20A/BUB1/SGO1/AURKA/KIF23/AURKC/NCAPG/INCENP
REACTOME_ACTIVATION_OF_ATR_IN_RESPONSE_TO_REPLICATION_STRESS	REACTOME_ACTIVATION_OF_ATR_IN_RESPONSE_TO_REPLICATION_STRESS	0.647821	1.82367	0.00248756	0.183487	0.167321	MCM10/CDC45/ORC1/ORC6/MCM2/MCM7/CDC25A/MCM5/RFC4/CLSPN/MCM3/MCM4/RAD9A/CDC7/CHEK1/CDC25C/MCM6/CDK2/RFC2
BIOCARTA_FIBRINOLYSIS_PATHWAY	BIOCARTA_FIBRINOLYSIS_PATHWAY	-0.760718	-2.01477	0.00302115	0.183487	0.167321	PLAU/F2R/CPB2/F13A1/PLAT/FGA/FGB/FGG
REACTOME_MITOTIC_METAPHASE_AND_ANAPHASE	REACTOME_MITOTIC_METAPHASE_AND_ANAPHASE	0.400488	1.38788	0.00307377	0.183487	0.167321	TUBB4A/TUBB2B/AURKB/CDC20/KIF2C/SPC24/CENPA/CDCA5/UBE2C/ESPL1/PSMA8/PLK1/CENPT/CDCA8/NUF2/UBE2S/NDC80/PTTG1/BIRC5/TUBB8/SKA1/CCNB2/CENPM/CENPK/BUB1/TUBB8B/SGO1/ZWINT/LMNB1/CDK1/TUBA8/PMF1/CENPF/SPC25/INCENP/CENPH/CENPO/CENPI/KIF18A/PSMB9/DSN1/CENPN/FBXO5/MAD1L1/BUB1B/CENPE/KNTC1/ANAPC2/CENPU/TUBA3C/TUBB1/CCNB1/LMNA/ANAPC11/NUP93/MAD2L1/NUP85/LEMD2/LBR/ERCC6L/NUP62/CENPL/TMPO/CHMP6/VRK1/SPDL1/SIRT…
REACTOME_PEPTIDE_LIGAND_BINDING_RECEPTORS	REACTOME_PEPTIDE_LIGAND_BINDING_RECEPTORS	0.419398	1.44201	0.00311526	0.183487	0.167321	CCKBR/OPRK1/PROKR2/POMC/CXCL5/NMU/CXCL1/PDYN/NPFFR1/GAL/QRFPR/PROK1/NPY4R/SSTR3/HCRTR2/NTSR1/AVPR1B/CXCL6/CXCR5/CCL20/NPSR1/NTSR2/CCL25/PNOC/KISS1/CCL19/TAC3/CXCL3/NMB/NMUR1/CCR7/CCL17/CCL1/EDN2/GALR2/CCL21/XK/F2/GALR3/PROK2/MLN/CCK/AVP/EDN1/RXFP2/GHRL/PYY/PRLH/INSL3/HCRTR1/CXCR3/NPY/MC1R/NPW/CCL16/EDN3/CCL3L3/CORT/TACR1/OPRD1/CX3CL1/TACR2/OXT/RXFP4/CCL7/ECE2/UTS2R/UTS2B/KNG1/HCRT/PPBP/CCL5/PPY/S…
BIOCARTA_EXTRINSIC_PATHWAY	BIOCARTA_EXTRINSIC_PATHWAY	-0.794043	-2.17044	0.003125	0.183487	0.167321	PROS1/F2R/FGA/FGB/FGG
WP_DOPAMINE_METABOLISM	WP_DOPAMINE_METABOLISM	-0.732991	-2.00356	0.003125	0.183487	0.167321	PPP2CB/TH/PPP2CA/NQO1/MAOB/DDC/TYR/MAOA/PRKACB
WP_VALPROIC_ACID_PATHWAY	WP_VALPROIC_ACID_PATHWAY	-0.733732	-2.00559	0.003125	0.183487	0.167321	CYP2C9/IVD/ABAT/ACADSB/UGT1A3/CYP2A6
REACTOME_GRB2_SOS_PROVIDES_LINKAGE_TO_MAPK_SIGNALING_FOR_INTEGRINS_	REACTOME_GRB2_SOS_PROVIDES_LINKAGE_TO_MAPK_SIGNALING_FOR_INTEGRINS_	-0.763293	-2.20234	0.00315457	0.183487	0.167321	FN1/ITGB3/FGA/FGB/FGG
REACTOME_P130CAS_LINKAGE_TO_MAPK_SIGNALING_FOR_INTEGRINS	REACTOME_P130CAS_LINKAGE_TO_MAPK_SIGNALING_FOR_INTEGRINS	-0.748235	-2.15889	0.00315457	0.183487	0.167321	FN1/ITGB3/FGA/FGB/FGG
REACTOME_RHO_GTPASES_ACTIVATE_FORMINS	REACTOME_RHO_GTPASES_ACTIVATE_FORMINS	0.457296	1.52697	0.00322928	0.183487	0.167321	TUBB4A/TUBB2B/AURKB/CDC20/KIF2C/SPC24/CENPA/PLK1/CENPT/CDCA8/NUF2/NDC80/BIRC5/TUBB8/SKA1/CENPM/CENPK/BUB1/TUBB8B/SGO1/DIAPH3/ZWINT/TUBA8/PMF1/CENPF/SPC25/INCENP/CENPH/CENPO/CENPI/KIF18A/DSN1/CENPN/MAD1L1/BUB1B/CENPE/KNTC1/DVL1/CENPU/SRF/TUBA3C/TUBB1/MAD2L1/NUP85/ERCC6L/DVL2/FMNL1/CENPL/SPDL1/TUBA4A/TUBB2A/PFN1/SRC/TUBB6/PPP2R5D/NUP107/RCC2/RANGAP1
WP_OSTEOCLAST_SIGNALING	WP_OSTEOCLAST_SIGNALING	-0.641353	-1.87931	0.00326797	0.183487	0.167321	SLC9A1/ACP5/TNFSF11/ATP6V1G1/TRPV5/IFNAR1/SPP1/CTSK/ITGB3/TNFRSF11B
WP_NEURAL_CREST_DIFFERENTIATION	WP_NEURAL_CREST_DIFFERENTIATION	0.508129	1.64614	0.00332963	0.183487	0.167321	COL11A2/MIA/MPZ/LHX5/LHX2/DLL3/DLX5/OLIG2/FOXD3/COL2A1/ZIC1/TLX2/PHOX2B/FGF8/ZIC5/TCF7L1/DMBX1/PAX3/GFAP/WNT1/OLIG1/FGFR3/NOTCH1/HDAC10/HEY2/MYC/NFKB2/DCT/TBX6/WNT3A/SOX9/DVL1/HDAC5/AXIN1
PID_INTEGRIN5_PATHWAY	PID_INTEGRIN5_PATHWAY	-0.667294	-1.97791	0.00344828	0.183487	0.167321	ITGA4/ITGB5/TGFBR1/VCAM1/PLAU/ITGAV/VTN/FN1/ITGB6/FBN1/EDIL3
WP_MIR5093P_ALTERATION_OF_YAP1ECM_AXIS	WP_MIR5093P_ALTERATION_OF_YAP1ECM_AXIS	-0.677221	-2.00733	0.00344828	0.183487	0.167321	COL5A1/COL1A1/EDNRA/SPARC/PBX3/GPC6/FN1/THBS2/COL3A1
WP_G1_TO_S_CELL_CYCLE_CONTROL	WP_G1_TO_S_CELL_CYCLE_CONTROL	0.544053	1.66559	0.00346821	0.183487	0.167321	CDKN2A/CCNE1/E2F2/E2F1/CDC45/CCNA1/ORC1/ORC6/MCM2/MCM7/CDC25A/MCM5/MCM3/MCM4/CDKN2C/CDKN2D/CDK1/MCM6/MYC/E2F3/POLE/CCNE2/POLE2/CDK2/PCNA/CCNB1/POLA2/CDKN1C/PRIM2/CDK6/TFDP1
REACTOME_METABOLISM_OF_ANGIOTENSINOGEN_TO_ANGIOTENSINS	REACTOME_METABOLISM_OF_ANGIOTENSINOGEN_TO_ANGIOTENSINS	-0.747845	-2.21726	0.00367647	0.183487	0.167321	CTSD/ATP6AP2/AGT/ANPEP/ACE/REN/MME/CES1/CPA3/ENPEP/CPB2/ACE2/CPB1
REACTOME_REGULATION_OF_TLR_BY_ENDOGENOUS_LIGAND	REACTOME_REGULATION_OF_TLR_BY_ENDOGENOUS_LIGAND	-0.792152	-2.39922	0.00374532	0.183487	0.167321	S100A8/LBP/SFTPA1/CD36/TLR4/APOB/S100A9/FGA/FGB/FGG
BIOCARTA_AMI_PATHWAY	BIOCARTA_AMI_PATHWAY	-0.649506	-2.00603	0.00377358	0.183487	0.167321	F2R/COL4A6/PLAT/FGA/FGB/FGG
WP_GASTRIC_CANCER_NETWORK_2	WP_GASTRIC_CANCER_NETWORK_2	0.643773	1.74656	0.0037831	0.183487	0.167321	COL9A1/COL9A3/CHTF18/UBE2C/RFC4/LMNB2/DSCC1/UBE2T/MYC/PLAC8/TOP2A/ATAD2/LBR/FANCI/S100A6
REACTOME_DNA_STRAND_ELONGATION	REACTOME_DNA_STRAND_ELONGATION	0.653255	1.77929	0.00381194	0.183487	0.167321	POLD1/CDC45/MCM2/MCM7/GINS4/MCM5/RFC4/LIG1/GINS1/MCM3/DNA2/MCM4/FEN1/MCM6/GINS2/RFC2/PCNA/POLA2/PRIM2/GINS3/RFC3/RFC5/MCM8/POLD3
NABA_SECRETED_FACTORS	NABA_SECRETED_FACTORS	0.396115	1.39327	0.00402414	0.183487	0.167321	FGF21/FGF4/GDF5/CXCL5/CRLF1/NRTN/LEFTY2/WNT6/HGFAC/IL36RN/WIF1/FGF17/CXCL1/VWC2/LTB/WNT10A/EGFL8/FGFBP2/IL34/SFRP5/FGF23/NRG2/BMP5/FGF8/AMH/INHBE/IL17A/IL36G/WNT10B/S100A1/NTF4/S100B/SFRP1/IL36B/IL17B/CHRDL2/FGF9/CSH2/CXCL6/FGFBP1/PF4V1/IL37/FGF22/FLG2/S100A2/WNT1/CCL20/CSF2/TNF/IL12A/CCL25/GDF7/CCL19/CXCL3/IL26/BMP6/IL23A/IL17F/LIF/CCL17/CCL1/CCL18/S100A5/MST1/WNT16/CCL21/FGF3/GH2/WFIKKN1/ARTN/N…
REACTOME_COMMON_PATHWAY_OF_FIBRIN_CLOT_FORMATION	REACTOME_COMMON_PATHWAY_OF_FIBRIN_CLOT_FORMATION	-0.648664	-2.04112	0.00403226	0.183487	0.167321	F13B/PROCR/SERPINA5/THBD/PROS1/F2R/F8/SERPIND1/F13A1/FGA/FGB/FGG
WP_MIRNA_TARGETS_IN_ECM_AND_MEMBRANE_RECEPTORS	WP_MIRNA_TARGETS_IN_ECM_AND_MEMBRANE_RECEPTORS	-0.764398	-2.40529	0.00403226	0.183487	0.167321	COL6A1/COL4A1/TNXB/COL5A3/LAMC1/ITGB5/LAMA4/THBS1/COL5A1/ITGA1/COL6A3/FN1/COL1A2/THBS2/COL3A1/ITGA11/COL5A2/ITGB6
WP_GLUCURONIDATION	WP_GLUCURONIDATION	-0.78415	-2.6204	0.00416667	0.183487	0.167321	UGDH/UGT2A3/UGT1A1/UGT2B17/UGT2B15/UGT1A3/UGT2B28/UGT2B10/UGT2B11
REACTOME_S_PHASE	REACTOME_S_PHASE	0.429433	1.45532	0.00426894	0.183487	0.167321	CCNE1/CDT1/POLD1/E2F1/CDC45/CCNA1/ORC1/ORC6/CDCA5/UBE2C/MCM2/MCM7/PSMA8/CDC25A/GINS4/UBE2S/MCM5/RFC4/LIG1/GINS1/SKP2/MCM3/DNA2/MCM4/CCNA2/FEN1/CKS1B/LIN37/MCM6/MYC/POLE/CDC25B/GINS2/PSMB9/CCNE2/POLE2/CDK2/RFC2/ANAPC2/PCNA/POLA2/ANAPC11/PRIM2/AKT2/TFDP1/FZR1/E2F4/LIN9/GINS3/ESCO2/PSMD4/RFC3/RFC5/MCM8/POLD3/PSMB11/PSMB10/PSMB4/POLD2/PSMC4/UBA52/PSMC3/SEM1
REACTOME_SYNDECAN_INTERACTIONS	REACTOME_SYNDECAN_INTERACTIONS	-0.709421	-2.38258	0.0042735	0.183487	0.167321	ITGB5/ITGB1/THBS1/COL5A1/COL1A1/ITGAV/VTN/ITGA2/FN1/COL1A2/COL3A1/ITGB3/COL5A2
KEGG_ASCORBATE_AND_ALDARATE_METABOLISM	KEGG_ASCORBATE_AND_ALDARATE_METABOLISM	-0.781997	-2.54073	0.004329	0.183487	0.167321	UGDH/UGT2A3/UGT1A1/UGT2B17/UGT2B15/UGT1A3/UGT2B28/UGT2B10/UGT2B11
PID_LYMPH_ANGIOGENESIS_PATHWAY	PID_LYMPH_ANGIOGENESIS_PATHWAY	-0.719377	-2.33727	0.004329	0.183487	0.167321	MAPK1/CRK/PIK3CA/CREB1/ITGA4/ITGA5/PIK3R1/VEGFC/MAP2K4/ITGB1/VEGFD/COL1A1/ITGA1/ITGA2/FN1/COL1A2
REACTOME_GLUCURONIDATION	REACTOME_GLUCURONIDATION	-0.767877	-2.49485	0.004329	0.183487	0.167321	UGDH/UGT2A3/UGT1A1/UGT2B17/UGT2B15/UGT1A3/UGT2B28/UGT2B10/UGT2B11
REACTOME_RESOLUTION_OF_SISTER_CHROMATID_COHESION	REACTOME_RESOLUTION_OF_SISTER_CHROMATID_COHESION	0.477665	1.58351	0.00433839	0.183487	0.167321	TUBB4A/TUBB2B/AURKB/CDC20/KIF2C/SPC24/CENPA/CDCA5/PLK1/CENPT/CDCA8/NUF2/NDC80/BIRC5/TUBB8/SKA1/CCNB2/CENPM/CENPK/BUB1/TUBB8B/SGO1/ZWINT/CDK1/TUBA8/PMF1/CENPF/SPC25/INCENP/CENPH/CENPO/CENPI/KIF18A/DSN1/CENPN/MAD1L1/BUB1B/CENPE/KNTC1/CENPU/TUBA3C/TUBB1/CCNB1/MAD2L1/NUP85/ERCC6L/CENPL/SPDL1/TUBA4A/TUBB2A/TUBB6/PPP2R5D/NUP107/RCC2/RANGAP1
WP_REGULATION_OF_SISTER_CHROMATID_SEPARATION_AT_THE_METAPHASEANAPHASE_TRANSITION	WP_REGULATION_OF_SISTER_CHROMATID_SEPARATION_AT_THE_METAPHASEANAPHASE_TRANSITION	0.739918	1.74719	0.00437956	0.183487	0.167321	CDC20/ESPL1/PTTG1/BUB1/MAD1L1/BUB1B/CENPE/ANAPC2/ANAPC11/MAD2L1
KEGG_PENTOSE_AND_GLUCURONATE_INTERCONVERSIONS	KEGG_PENTOSE_AND_GLUCURONATE_INTERCONVERSIONS	-0.738629	-2.47268	0.0045045	0.183487	0.167321	UGDH/UGT2A3/UGT1A1/UGT2B17/UGT2B15/UGT1A3/UGT2B28/UGT2B10/UGT2B11
PID_INTEGRIN2_PATHWAY	PID_INTEGRIN2_PATHWAY	-0.654989	-2.19268	0.0045045	0.183487	0.167321	VCAM1/PLAU/FCGR2A/THY1/JAM3/PLAT/FGA/FGB/FGG
WP_CONSTITUTIVE_ANDROSTANE_RECEPTOR_PATHWAY	WP_CONSTITUTIVE_ANDROSTANE_RECEPTOR_PATHWAY	-0.574792	-1.97946	0.00465116	0.183487	0.167321	UGT1A4/CYP2C9/NCOA1/ABCB1/FOXO1/ABCC3/CYP3A5/ABCC2/UGT1A1/CYP4A11/UGT1A3/CYP2A6
PID_INTEGRIN_A4B1_PATHWAY	PID_INTEGRIN_A4B1_PATHWAY	-0.561811	-1.95279	0.00469484	0.183487	0.167321	VCAM1/ITGB1/JAM2/PRKAR1A/THBS1/SPP1/FN1/THBS2/MYH2/PRKACB
WP_TYPE_I_COLLAGEN_SYNTHESIS_IN_THE_CONTEXT_OF_OSTEOGENESIS_IMPERFECTA	WP_TYPE_I_COLLAGEN_SYNTHESIS_IN_THE_CONTEXT_OF_OSTEOGENESIS_IMPERFECTA	-0.567633	-1.97303	0.00469484	0.183487	0.167321	CRTAP/MIA3/SERPINF1/FZD1/IFITM5/P4HA1/MBTPS2/SP7/COL1A1/ADAMTS2/CREB3L1/LOX/ITPR1/COL1A2/TNFRSF11B
KEGG_DNA_REPLICATION	KEGG_DNA_REPLICATION	0.625521	1.74719	0.00503778	0.183487	0.167321	POLD1/MCM2/MCM7/MCM5/RFC4/LIG1/RNASEH2A/MCM3/DNA2/MCM4/FEN1/MCM6/RPA4/POLE/POLE2/RFC2/RNASEH2C/PCNA/POLA2/PRIM2/RFC3/RNASEH1/RFC5/POLD3/POLD2/PRIM1/POLD4/POLE4
REACTOME_CLASS_A_1_RHODOPSIN_LIKE_RECEPTORS_	REACTOME_CLASS_A_1_RHODOPSIN_LIKE_RECEPTORS_	0.39833	1.39854	0.00505051	0.183487	0.167321	CCKBR/OPRK1/RGR/PROKR2/POMC/CXCL5/CHRM3/NMU/OXGR1/CXCL1/HTR6/PDYN/GPR55/NPFFR1/GAL/LHB/QRFPR/PROK1/NPY4R/GPR17/SSTR3/DRD5/HCRTR2/CNR2/NTSR1/PTGER1/AVPR1B/DRD2/CXCL6/FFAR1/CXCR5/CCL20/ADRA2B/NPSR1/NTSR2/S1PR4/GNRH1/CCL25/CHRM1/PNOC/HTR2C/KISS1/CCL19/TAC3/CXCL3/S1PR5/NMB/NMUR1/CCR7/HRH3/GPR35/CCL17/LTB4R/CCL1/EDN2/PTGFR/GALR2/CCL21/XK/F2/GALR3/PROK2/ADORA2B/MLN/CCK/AVP/EDN1/ADORA2A/ADORA1/DRD4/P2RY…
REACTOME_FORMATION_OF_FIBRIN_CLOT_CLOTTING_CASCADE_	REACTOME_FORMATION_OF_FIBRIN_CLOT_CLOTTING_CASCADE_	-0.543285	-1.93613	0.00512821	0.183487	0.167321	SERPING1/F3/VWF/F13B/PROCR/SERPINA5/PRCP/THBD/PROS1/GP5/F2R/F8/SERPIND1/F13A1/F9/FGA/FGB/FGG
REACTOME_PLATELET_AGGREGATION_PLUG_FORMATION_	REACTOME_PLATELET_AGGREGATION_PLUG_FORMATION_	-0.489555	-1.74465	0.00512821	0.183487	0.167321	ADRA2A/PDPK1/GP5/THPO/RAPGEF4/COL1A1/FN1/COL1A2/ITGB3/FGA/FGB/FGG
REACTOME_G1_S_SPECIFIC_TRANSCRIPTION	REACTOME_G1_S_SPECIFIC_TRANSCRIPTION	0.659998	1.75865	0.00516796	0.183487	0.167321	CCNE1/CDT1/E2F1/CDC45/CCNA1/ORC1/TYMS/CDC25A/TK1/LIN37/CDK1/RBL1/FBXO5/PCNA/TFDP1/E2F4/LIN9/RRM2
WP_OLIGODENDROCYTE_SPECIFICATION_AND_DIFFERENTIATION_LEADING_TO_MYELIN_COMPONENTS_FOR_CNS	WP_OLIGODENDROCYTE_SPECIFICATION_AND_DIFFERENTIATION_LEADING_TO_MYELIN_COMPONENTS_FOR_CNS	0.661946	1.76384	0.00516796	0.183487	0.167321	MOG/SOX8/OLIG2/CXCL1/PLP1/NKX2-6/TNF/SOX6/LIF/OLIG1
REACTOME_MAP2K_AND_MAPK_ACTIVATION	REACTOME_MAP2K_AND_MAPK_ACTIVATION	-0.517395	-1.84662	0.00534759	0.183487	0.167321	FN1/ITGB3/FGA/FGB/FGG
KEGG_PORPHYRIN_AND_CHLOROPHYLL_METABOLISM	KEGG_PORPHYRIN_AND_CHLOROPHYLL_METABOLISM	-0.608109	-2.17667	0.00537634	0.183487	0.167321	UGT2A3/UGT1A1/UGT2B17/UGT2B15/UGT1A3/UGT2B28/UGT2B10/UGT2B11
PID_UPA_UPAR_PATHWAY	PID_UPA_UPAR_PATHWAY	-0.594279	-2.1482	0.00537634	0.183487	0.167321	KLK4/ITGA5/ITGB5/FPR3/LRP1/PLAU/ITGB1/PDGFRB/ITGAV/HGF/VTN/FN1/ITGB3/PDGFD/MMP13/FGA/FGB/FGG
WP_FIBRIN_COMPLEMENT_RECEPTOR_3_SIGNALING_PATHWAY	WP_FIBRIN_COMPLEMENT_RECEPTOR_3_SIGNALING_PATHWAY	-0.521493	-1.86664	0.00537634	0.183487	0.167321	TLR3/LBP/TLR4/PLAT/FGA/FGB/FGG
PID_INTEGRIN3_PATHWAY	PID_INTEGRIN3_PATHWAY	-0.679656	-2.47636	0.00543478	0.183487	0.167321	PLAU/THY1/PDGFRB/COL4A6/LAMA4/THBS1/COL1A1/KDR/TGFBR2/IBSP/SPP1/ITGAV/VTN/FN1/COL1A2/ITGB3/FBN1/EDIL3/FGA/FGB/FGG
WP_CELL_DIFFERENTIATION_INDEX_EXPANDED	WP_CELL_DIFFERENTIATION_INDEX_EXPANDED	0.709403	1.76822	0.00544218	0.183487	0.167321	TLX3/LEFTY2/TLX2/TLX1/MYOD1/MEF2B/EZH2/SOX2
REACTOME_MITOTIC_SPINDLE_CHECKPOINT	REACTOME_MITOTIC_SPINDLE_CHECKPOINT	0.465816	1.52496	0.00547645	0.183487	0.167321	AURKB/CDC20/KIF2C/SPC24/CENPA/UBE2C/PLK1/CENPT/CDCA8/NUF2/UBE2S/NDC80/BIRC5/SKA1/CENPM/CENPK/BUB1/SGO1/ZWINT/PMF1/CENPF/SPC25/INCENP/CENPH/CENPO/CENPI/KIF18A/DSN1/CENPN/MAD1L1/BUB1B/CENPE/KNTC1/ANAPC2/CENPU/ANAPC11/MAD2L1/NUP85/ERCC6L/CENPL
BIOCARTA_MCM_PATHWAY	BIOCARTA_MCM_PATHWAY	0.712489	1.76655	0.00547945	0.183487	0.167321	CCNE1/CDT1/ORC1/ORC6/MCM2/MCM7/MCM5/MCM3/MCM4/MCM6/CDK2
REACTOME_SIGNALING_BY_MODERATE_KINASE_ACTIVITY_BRAF_MUTANTS	REACTOME_SIGNALING_BY_MODERATE_KINASE_ACTIVITY_BRAF_MUTANTS	-0.49284	-1.81338	0.00571429	0.183487	0.167321	FN1/ITGB3/FGA/FGB/FGG
REACTOME_KINESINS	REACTOME_KINESINS	0.537305	1.63414	0.00584112	0.183487	0.167321	KIF1A/TUBB4A/TUBB2B/KIF18B/KIFC1/KIF19/KIFC2/KIF2C/KLC3/KIF15/TUBB8/KIF12/KIF20A/TUBB8B/KIF4A/KIF23/KIF26A/TUBA8/KLC4/KIF22/KIF18A/CENPE/KIF21B/KIF11/TUBA3C/KIF25/TUBB1/KLC1/RACGAP1/TUBA4A/TUBB2A/TUBB6/KIF1C
REACTOME_KERATAN_SULFATE_DEGRADATION	REACTOME_KERATAN_SULFATE_DEGRADATION	-0.690518	-1.88747	0.00625	0.183487	0.167321	HEXB/GNS/FMOD/LUM/OMD/OGN/KERA
WP_OMEGA9_FA_SYNTHESIS	WP_OMEGA9_FA_SYNTHESIS	-0.649293	-1.83593	0.00628931	0.183487	0.167321	FADS1/ACSL4/ACSL1/ACSL3/FASN/FADS2/SCD/ELOVL5
WP_CODEINE_AND_MORPHINE_METABOLISM	WP_CODEINE_AND_MORPHINE_METABOLISM	-0.59283	-1.7105	0.00630915	0.183487	0.167321	SLCO1B1/ABCB1/ABCC3/ABCC2/UGT1A1/UGT1A3
KEGG_DRUG_METABOLISM_OTHER_ENZYMES	KEGG_DRUG_METABOLISM_OTHER_ENZYMES	-0.636277	-2.39142	0.00636943	0.183487	0.167321	NAT1/DPYD/CES1/CYP3A5/CYP2A13/UGT2A3/UGT1A1/NAT2/UGT2B17/UGT2B15/UGT1A3/UGT2B28/UGT2B10/CYP2A7/CYP2A6/UGT2B11
KEGG_STARCH_AND_SUCROSE_METABOLISM	KEGG_STARCH_AND_SUCROSE_METABOLISM	-0.595511	-2.2382	0.00636943	0.183487	0.167321	G6PC2/PYGL/AGL/ENPP1/MGAM/AMY2A/UGDH/UGT2A3/UGT1A1/UGT2B17/UGT2B15/UGT1A3/UGT2B28/UGT2B10/UGT2B11
KEGG_STEROID_HORMONE_BIOSYNTHESIS	KEGG_STEROID_HORMONE_BIOSYNTHESIS	-0.624666	-2.394	0.00653595	0.183487	0.167321	SRD5A3/AKR1C3/CYP3A5/STS/SULT1E1/HSD3B2/HSD3B1/AKR1C2/UGT2A3/AKR1D1/UGT1A1/UGT2B17/UGT2B15/UGT1A3/UGT2B28/UGT2B10/UGT2B11
REACTOME_RECOGNITION_AND_ASSOCIATION_OF_DNA_GLYCOSYLASE_WITH_SITE_CONTAINING_AN_AFFECTED_PURINE	REACTOME_RECOGNITION_AND_ASSOCIATION_OF_DNA_GLYCOSYLASE_WITH_SITE_CONTAINING_AN_AFFECTED_PURINE	-0.563769	-2.17423	0.00675676	0.183487	0.167321	H2BC1/H4C11/H4C12/H2BC17/H2AC8/H2BU1/H2BC9/H2AC6/H2BC6/H4C15/H2AC19/H4C3/H2BC8/H4C14/H2BC5/H4C8/H2AC7/H4C4/H2BC21/H2BC7/H2BC4/H4C13/H4C6/H2AC18/H2BC3
REACTOME_SIGNALING_BY_ERBB4	REACTOME_SIGNALING_BY_ERBB4	-0.531169	-2.07217	0.00680272	0.183487	0.167321	CXCL12/WWP1/EREG/ESR1/GABRB1/NEDD4/APH1B/EGF/SPARC/PGR/GABRB2/ERBB4/GABRB3/GABRA1/GABRG2/CSN2
WP_COMPLEMENT_AND_COAGULATION_CASCADES	WP_COMPLEMENT_AND_COAGULATION_CASCADES	-0.504164	-1.96682	0.00680272	0.183487	0.167321	SERPING1/F3/VWF/SERPINE1/F13B/CLU/SERPINA5/THBD/LMAN1/PROS1/C6/C9/PLAU/C3AR1/CD55/CFI/F2R/F8/CD46/C4B/SERPIND1/CLTC/CFH/CPB2/PLAT/SERPINA1/F9/FGB
REACTOME_EXTENSION_OF_TELOMERES	REACTOME_EXTENSION_OF_TELOMERES	0.5569	1.65311	0.00710059	0.183487	0.167321	TERT/PIF1/CHTF18/POLD1/CCNA1/RFC4/LIG1/BLM/DNA2/DSCC1/CCNA2/FEN1/WRAP53/CDK2/RFC2/PCNA/POLA2/PRIM2/ACD/RUVBL2/GAR1/RFC3/DKC1/RFC5/POLD3/NHP2/RUVBL1/POLD2/RTEL1/PRIM1/POLD4
REACTOME_BASE_EXCISION_REPAIR_AP_SITE_FORMATION	REACTOME_BASE_EXCISION_REPAIR_AP_SITE_FORMATION	-0.519919	-2.03133	0.00724638	0.183487	0.167321	H2BC1/H4C11/H4C12/H2BC17/H2AC8/H2BU1/H2BC9/H2AC6/H2BC6/H4C15/H2AC19/H4C3/H2BC8/H4C14/H2BC5/H4C8/H2AC7/H4C4/H2BC21/H2BC7/H2BC4/H4C13/H4C6/H2AC18/H2BC3
KEGG_RETINOL_METABOLISM	KEGG_RETINOL_METABOLISM	-0.582793	-2.29748	0.00729927	0.183487	0.167321	ADH1C/PNPLA4/CYP3A5/ADH1B/DHRS9/CYP2A13/UGT2A3/ADH7/UGT1A1/CYP4A11/UGT2B17/UGT2B15/UGT1A3/UGT2B28/UGT2B10/CYP2A7/CYP2A6/UGT2B11
REACTOME_ACTIVATED_PKN1_STIMULATES_TRANSCRIPTION_OF_AR_ANDROGEN_RECEPTOR_REGULATED_GENES_KLK2_AND_KLK3	REACTOME_ACTIVATED_PKN1_STIMULATES_TRANSCRIPTION_OF_AR_ANDROGEN_RECEPTOR_REGULATED_GENES_KLK2_AND_KLK3	-0.506764	-1.99539	0.00763359	0.183487	0.167321	H2BC1/H3C15/H4C11/H4C12/H2BC17/H2AC8/H2BU1/H3C4/H2BC9/H2AC6/H2BC6/H3C10/H4C15/H2AC19/H4C3/H2BC8/H4C14/H2BC5/H4C8/H2AC7/H4C4/H2BC21/H2BC7/AR/H2BC4/H4C13/H4C6/H2AC18/H2BC3
REACTOME_APOPTOTIC_CLEAVAGE_OF_CELL_ADHESION_PROTEINS	REACTOME_APOPTOTIC_CLEAVAGE_OF_CELL_ADHESION_PROTEINS	0.792662	1.73771	0.00766871	0.183487	0.167321	DSG1/DSG3/PKP1
REACTOME_ERCC6_CSB_AND_EHMT2_G9A_POSITIVELY_REGULATE_RRNA_EXPRESSION	REACTOME_ERCC6_CSB_AND_EHMT2_G9A_POSITIVELY_REGULATE_RRNA_EXPRESSION	-0.501365	-2.03127	0.0078125	0.183487	0.167321	H2BC1/H3C15/H4C11/H4C12/H2BC17/H2AC8/H2BU1/H3C4/H2BC9/H2AC6/H2BC6/H3C10/H4C15/H2AC19/H4C3/H2BC8/H4C14/H2BC5/H4C8/H2AC7/H4C4/H2BC21/H2BC7/H2BC4/H4C13/H4C6/H2AC18/H2BC3
REACTOME_G0_AND_EARLY_G1	REACTOME_G0_AND_EARLY_G1	0.665809	1.76308	0.0078125	0.183487	0.167321	CCNE1/MYBL2/E2F1/CCNA1/CDC25A/CCNA2/LIN37/CDK1/MYC/RBL1/CCNE2/TOP2A/CDK2/PCNA/TFDP1/E2F4/LIN9
WP_HAIR_FOLLICLE_DEVELOPMENT_CYTODIFFERENTIATION_PART_3_OF_3	WP_HAIR_FOLLICLE_DEVELOPMENT_CYTODIFFERENTIATION_PART_3_OF_3	0.481552	1.53247	0.00786517	0.183487	0.167321	DSG1/KLK6/KLK7/KLK5/GJB6/LHX2/WIF1/HR/HOXC12/FOXQ1/SFRP1/KRT15/RUNX3/SPINK6/SOSTDC1/BMP6/SPINK5/PROM1/ELANE/DSC2/SOX2/NOTCH1/FOXE1/TCF3/IFNG
KEGG_DRUG_METABOLISM_CYTOCHROME_P450	KEGG_DRUG_METABOLISM_CYTOCHROME_P450	-0.544538	-2.18921	0.00787402	0.183487	0.167321	ALDH3B2/ADH1B/FMO5/CYP2A13/FMO1/GSTA3/UGT2A3/ADH7/MAOA/UGT1A1/UGT2B17/UGT2B15/UGT1A3/UGT2B28/UGT2B10/CYP2A7/CYP2A6/UGT2B11
PID_INTEGRIN1_PATHWAY	PID_INTEGRIN1_PATHWAY	-0.569768	-2.26599	0.00793651	0.183487	0.167321	VCAM1/PLAU/ITGB1/JAM2/COL4A6/LAMA4/THBS1/COL5A1/COL1A1/NID1/ITGA1/SPP1/COL6A3/ITGAV/LAMA2/VTN/ITGA2/FN1/COL1A2/THBS2/COL3A1/ITGA11/COL5A2/F13A1/FBN1/COL11A1/FGA/FGB/FGG
REACTOME_SIRT1_NEGATIVELY_REGULATES_RRNA_EXPRESSION	REACTOME_SIRT1_NEGATIVELY_REGULATES_RRNA_EXPRESSION	-0.520376	-2.06955	0.00793651	0.183487	0.167321	H2BC14/H4C9/H3C12/H2BS1/H4C1/H2BC15/SIRT1/H3C13/H3C6/H4-16/H2BC1/H3C15/H4C11/H4C12/H2BC17/H2AC8/H2BU1/H3C4/H2BC9/H2AC6/H2BC6/H3C10/H4C15/H2AC19/H4C3/H2BC8/H4C14/H2BC5/H4C8/H2AC7/H4C4/H2BC21/H2BC7/H2BC4/H4C13/H4C6/H2AC18/H2BC3
REACTOME_INHIBITION_OF_DNA_RECOMBINATION_AT_TELOMERE	REACTOME_INHIBITION_OF_DNA_RECOMBINATION_AT_TELOMERE	-0.498552	-1.97488	0.008	0.183487	0.167321	H2BC1/H4C11/H4C12/H2BC17/ATRX/H2AC8/H2BU1/H2BC9/H2AC6/H2BC6/H4C15/H2AC19/H4C3/H2BC8/H4C14/H2BC5/H4C8/H2AC7/H4C4/H2BC21/H2BC7/H2BC4/H4C13/H4C6/H2AC18/H2BC3
REACTOME_CONDENSATION_OF_PROPHASE_CHROMOSOMES	REACTOME_CONDENSATION_OF_PROPHASE_CHROMOSOMES	-0.485734	-1.93532	0.00819672	0.183487	0.167321	H2BC1/H3C15/H4C11/H4C12/H2BC17/H2AC8/H2BU1/H3C4/H2BC9/H2AC6/H2BC6/H3C10/H4C15/H2AC19/H4C3/H2BC8/H4C14/H2BC5/H4C8/H2AC7/RB1/H4C4/H2BC21/H2BC7/H2BC4/H4C13/H4C6/H2AC18/H2BC3
BIOCARTA_INTRINSIC_PATHWAY	BIOCARTA_INTRINSIC_PATHWAY	-0.632145	-1.98636	0.00826446	0.183487	0.167321	F2R/F8/COL4A6/F9/FGA/FGB/FGG
KEGG_COMPLEMENT_AND_COAGULATION_CASCADES	KEGG_COMPLEMENT_AND_COAGULATION_CASCADES	-0.556954	-2.21061	0.00826446	0.183487	0.167321	PROS1/C6/C9/MBL2/PLAU/C3AR1/CD59/CD55/CFI/F2R/F8/CD46/C4B/C4A/SERPIND1/CFH/CPB2/F13A1/PLAT/SERPINA1/C8B/F9/FGA/FGB/FGG
REACTOME_NONHOMOLOGOUS_END_JOINING_NHEJ_	REACTOME_NONHOMOLOGOUS_END_JOINING_NHEJ_	-0.501012	-1.98857	0.00826446	0.183487	0.167321	LIG4/H2BS1/H4C1/XRCC5/H2BC15/BRCC3/ATM/TP53BP1/H4-16/H2BC1/ABRAXAS1/H4C11/H4C12/RAD50/H2BC17/H2BU1/H2BC9/H2BC6/H4C15/H4C3/H2BC8/H4C14/H2BC5/H4C8/H4C4/H2BC21/H2BC7/H2BC4/H4C13/H4C6/H2BC3
REACTOME_PRC2_METHYLATES_HISTONES_AND_DNA	REACTOME_PRC2_METHYLATES_HISTONES_AND_DNA	-0.476237	-1.90006	0.00826446	0.183487	0.167321	H2BC1/H3C15/H4C11/H4C12/H2BC17/H2AC8/H2BU1/H3C4/H2BC9/H2AC6/H2BC6/H3C10/H4C15/H2AC19/H4C3/H2BC8/H4C14/H2BC5/H4C8/H2AC7/H4C4/H2BC21/H2BC7/H2BC4/H4C13/H4C6/H2AC18/H2BC3
REACTOME_RMTS_METHYLATE_HISTONE_ARGININES	REACTOME_RMTS_METHYLATE_HISTONE_ARGININES	-0.414266	-1.65964	0.00826446	0.183487	0.167321	H3C6/JAK2/ARID2/H4-16/H3C15/H4C11/H4C12/H2AC17/H2AC8/H3C4/H2AC21/H2AC11/H2AC6/H3C10/H4C15/H2AC19/H4C3/H4C14/H4C8/H2AC7/H4C4/H2AC13/H4C13/H4C6/H2AC18/ACTL6B
WP_BLOOD_CLOTTING_CASCADE	WP_BLOOD_CLOTTING_CASCADE	-0.60038	-1.88654	0.00826446	0.183487	0.167321	PLAT/F9/FGA/FGB/FGG
REACTOME_DISEASES_ASSOCIATED_WITH_O_GLYCOSYLATION_OF_PROTEINS	REACTOME_DISEASES_ASSOCIATED_WITH_O_GLYCOSYLATION_OF_PROTEINS	-0.451236	-1.78731	0.00840336	0.183487	0.167321	ADAMTS16/ADAMTS19/MUC1/NOTCH2/ADAMTS20/ADAMTS6/THSD7A/ADAMTS5/ADAMTSL1/THBS1/THSD7B/MUC21/ADAMTS2/SEMA5A/ADAMTS8/MUC7/THBS2/SPON1/ADAMTS12/SBSPON/MUC6/MUC5AC/MUCL1
REACTOME_DNA_DOUBLE_STRAND_BREAK_RESPONSE	REACTOME_DNA_DOUBLE_STRAND_BREAK_RESPONSE	-0.473172	-1.88876	0.00840336	0.183487	0.167321	H2BS1/H4C1/SMARCA5/H2BC15/BRCC3/ATM/TP53BP1/H4-16/EYA4/H2BC1/ABRAXAS1/H4C11/H4C12/RAD50/H2BC17/H2BU1/H2BC9/H2BC6/H4C15/H4C3/H2BC8/H4C14/H2BC5/H4C8/H4C4/H2BC21/H2BC7/H2BC4/EYA1/H4C13/H4C6/H2BC3
REACTOME_INSULIN_PROCESSING	REACTOME_INSULIN_PROCESSING	-0.55226	-1.85476	0.00854701	0.183487	0.167321	RAB27A/ERO1B/EXOC5/SLC30A5/SLC30A7/MYO5A/ERO1A/EXOC6/KIF5C/CPE/PCSK1/SLC30A8
REACTOME_INTEGRIN_SIGNALING	REACTOME_INTEGRIN_SIGNALING	-0.590826	-1.98428	0.00854701	0.183487	0.167321	RAPGEF4/FN1/ITGB3/FGA/FGB/FGG
REACTOME_ONCOGENIC_MAPK_SIGNALING	REACTOME_ONCOGENIC_MAPK_SIGNALING	-0.402233	-1.64547	0.00854701	0.183487	0.167321	ARRB1/CALM1/MAPK1/VCL/RAP1B/DUSP16/VWF/DUSP6/AGGF1/JAK2/CAMK2A/AP3B1/FAM131B/NF1/IQGAP1/KSR2/SPRED2/FAM114A2/AKAP9/DUSP10/CAMK2D/SHOC2/SPRED1/FN1/ITGB3/FGA/FGB/FGG
PID_VEGF_VEGFR_PATHWAY	PID_VEGF_VEGFR_PATHWAY	-0.734322	-1.83111	0.00862069	0.183487	0.167321	NRP2/VEGFC/VEGFD/NRP1/KDR/FLT1
REACTOME_DNA_DAMAGE_TELOMERE_STRESS_INDUCED_SENESCENCE	REACTOME_DNA_DAMAGE_TELOMERE_STRESS_INDUCED_SENESCENCE	-0.46547	-1.908	0.00862069	0.183487	0.167321	H2BC1/H4C11/H4C12/RAD50/H2BC17/H2AC8/H2BU1/H2BC9/H1-2/H2AC6/H2BC6/H4C15/H2AC19/H4C3/H2BC8/H4C14/H2BC5/H4C8/H1-3/H2AC7/RB1/H4C4/H2BC21/H2BC7/H2BC4/H4C13/H1-4/H4C6/H2AC18/H2BC3
REACTOME_THYROXINE_BIOSYNTHESIS	REACTOME_THYROXINE_BIOSYNTHESIS	-0.743371	-1.85367	0.00862069	0.183487	0.167321	DIO1/DIO2/IYD/CGA
REACTOME_TRANSCRIPTIONAL_REGULATION_OF_GRANULOPOIESIS	REACTOME_TRANSCRIPTIONAL_REGULATION_OF_GRANULOPOIESIS	-0.408328	-1.69721	0.00862069	0.183487	0.167321	H3C12/H2BS1/H4C1/H2BC15/LEF1/EP300/H3C13/H3C6/KMT2A/CDKN1A/RUNX1/H4-16/CREB1/H2BC1/H3C15/H4C11/H4C12/H2BC17/H2AC8/H2BU1/H3C4/H2BC9/H2AC6/H2BC6/H3C10/H4C15/H2AC19/H4C3/H2BC8/H4C14/H2BC5/H4C8/H2AC7/H4C4/H2BC21/H2BC7/H2BC4/H4C13/H4C6/H2AC18/H2BC3
PID_INTEGRIN_A9B1_PATHWAY	PID_INTEGRIN_A9B1_PATHWAY	-0.557151	-1.8102	0.00865801	0.183487	0.167321	KCNJ15/VEGFC/VCAM1/ITGB1/VEGFD/SPP1/ADAM2/FN1/ADAM12/F13A1
REACTOME_MEIOTIC_SYNAPSIS	REACTOME_MEIOTIC_SYNAPSIS	-0.403331	-1.63788	0.00869565	0.183487	0.167321	H2BC1/H4C11/H4C12/H2BC17/H2AC8/H2BU1/HSPA2/SYNE1/H2BC9/H2AC6/H2BC6/H4C15/H2AC19/H4C3/H2BC8/H4C14/H2BC5/H4C8/H2AC7/H4C4/H2BC21/H2BC7/H2BC4/H4C13/H4C6/H2AC18/H2BC3
REACTOME_PEROXISOMAL_LIPID_METABOLISM	REACTOME_PEROXISOMAL_LIPID_METABOLISM	-0.51902	-1.75764	0.00877193	0.183487	0.167321	PECR/ALDH3A2/AMACR/CROT/ACOX1/ECI2/HSD17B4/ACOT4/SCP2/ACOT6/CRAT/ACOX2/SLC27A2/HAO2
REACTOME_INTEGRIN_CELL_SURFACE_INTERACTIONS	REACTOME_INTEGRIN_CELL_SURFACE_INTERACTIONS	-0.441896	-1.80411	0.00909091	0.183487	0.167321	VCAM1/ITGB1/JAM3/JAM2/COL4A6/THBS1/COL5A1/COL8A2/COL1A1/KDR/IBSP/ITGA1/COL6A6/SPP1/COL6A3/ITGAV/VTN/COL8A1/ITGA2/FN1/COL1A2/COL3A1/ITGA11/ITGB3/COL5A2/LUM/ITGB6/FBN1/COL10A1/FGA/FGB/FGG
REACTOME_RUNX1_REGULATES_GENES_INVOLVED_IN_MEGAKARYOCYTE_DIFFERENTIATION_AND_PLATELET_FUNCTION	REACTOME_RUNX1_REGULATES_GENES_INVOLVED_IN_MEGAKARYOCYTE_DIFFERENTIATION_AND_PLATELET_FUNCTION	-0.399399	-1.68984	0.00909091	0.183487	0.167321	H2BC14/H4C9/TNRC6B/H3C12/KMT2E/H2BS1/H4C1/H2BC15/EP300/H3C13/KMT2C/H3C6/KMT2A/RUNX1/H4-16/H2BC1/H3C15/H4C11/H4C12/H2BC17/H2AC8/H2BU1/H3C4/KAT2B/H2BC9/H2AC6/H2BC6/H3C10/H4C15/H2AC19/H4C3/H2BC8/H4C14/THBS1/H2BC5/H4C8/H2AC7/H4C4/H2BC21/H2BC7/H2BC4/H4C13/H4C6/H2AC18/H2BC3
KEGG_ECM_RECEPTOR_INTERACTION	KEGG_ECM_RECEPTOR_INTERACTION	-0.428176	-1.74294	0.00917431	0.183487	0.167321	LAMA3/VWF/COL4A1/TNXB/TNN/HSPG2/COL5A3/COMP/ITGA4/CD44/LAMC1/ITGA8/ITGA5/ITGB5/GP5/ITGB1/THBS4/COL4A6/LAMA4/THBS1/COL5A1/COL1A1/IBSP/ITGA1/COL6A6/SPP1/TNR/CD36/COL6A3/ITGAV/LAMA2/VTN/CHAD/ITGA2/FN1/COL1A2/THBS2/COL3A1/ITGA11/ITGB3/COL5A2/ITGB6/COL11A1
REACTOME_B_WICH_COMPLEX_POSITIVELY_REGULATES_RRNA_EXPRESSION	REACTOME_B_WICH_COMPLEX_POSITIVELY_REGULATES_RRNA_EXPRESSION	-0.393817	-1.61926	0.00917431	0.183487	0.167321	GSK3B/MYO1C/H3C12/H2BS1/H4C1/SMARCA5/H2BC15/EP300/H3C13/H3C6/H4-16/H2BC1/H3C15/H4C11/H4C12/H2BC17/H2AC8/H2BU1/H3C4/KAT2B/H2BC9/H2AC6/H2BC6/H3C10/H4C15/H2AC19/H4C3/H2BC8/H4C14/H2BC5/H4C8/H2AC7/H4C4/H2BC21/H2BC7/H2BC4/H4C13/H4C6/H2AC18/H2BC3
REACTOME_RHO_GTPASES_ACTIVATE_PKNS	REACTOME_RHO_GTPASES_ACTIVATE_PKNS	-0.408213	-1.69271	0.00917431	0.183487	0.167321	YWHAG/PPP1R12B/H3C8/PPP1R12A/NCOA2/RAC1/PAK1/YWHAB/H2BC14/H4C9/RHOA/H3C12/H2BS1/H4C1/H2BC15/H3C13/H3C6/H4-16/H2BC1/H3C15/H4C11/H4C12/PDPK1/H2BC17/H2AC8/H2BU1/H3C4/H2BC9/H2AC6/H2BC6/H3C10/H4C15/H2AC19/H4C3/H2BC8/H4C14/H2BC5/H4C8/H2AC7/H4C4/H2BC21/H2BC7/AR/H2BC4/H4C13/H4C6/H2AC18/H2BC3
REACTOME_RNA_POLYMERASE_I_PROMOTER_ESCAPE	REACTOME_RNA_POLYMERASE_I_PROMOTER_ESCAPE	-0.396206	-1.62908	0.00917431	0.183487	0.167321	H2BC1/H3C15/H4C11/H4C12/H2BC17/H2AC8/H2BU1/H3C4/H2BC9/H2AC6/H2BC6/H3C10/H4C15/H2AC19/H4C3/H2BC8/H4C14/H2BC5/H4C8/H2AC7/H4C4/H2BC21/H2BC7/H2BC4/H4C13/H4C6/H2AC18/H2BC3
REACTOME_FORMATION_OF_THE_BETA_CATENIN_TCF_TRANSACTIVATING_COMPLEX	REACTOME_FORMATION_OF_THE_BETA_CATENIN_TCF_TRANSACTIVATING_COMPLEX	-0.398895	-1.64468	0.00925926	0.183487	0.167321	PYGO1/H3C12/CDC73/H2BS1/H4C1/H2BC15/LEF1/EP300/H3C13/H3C6/H4-16/H2BC1/H3C15/H4C11/H4C12/H2BC17/LEO1/H2AC8/H2BU1/H3C4/H2BC9/H2AC6/H2BC6/H3C10/H4C15/H2AC19/H4C3/H2BC8/H4C14/TCF4/H2BC5/H4C8/H2AC7/H4C4/H2BC21/H2BC7/H2BC4/H4C13/H4C6/H2AC18/H2BC3
REACTOME_PEPTIDE_HORMONE_METABOLISM	REACTOME_PEPTIDE_HORMONE_METABOLISM	-0.381639	-1.57353	0.00925926	0.183487	0.167321	CGB8/RAB27A/ERO1B/CTSD/EXOC5/SEC11C/GRP/ATP6AP2/AGT/SLC30A5/ANPEP/SLC30A7/MYO5A/ERO1A/GATA4/EXOC6/ACE/REN/IGF1/SPCS3/MME/CES1/LEP/GNG13/CPA3/ENPEP/KIF5C/INHBA/DPP4/CPE/GNAT3/CPB2/ACE2/CGB5/PCSK1/SLC30A8/CGA/CPB1
WP_MAMMARY_GLAND_DEVELOPMENT_PATHWAY_PREGNANCY_AND_LACTATION_STAGE_3_OF_4	WP_MAMMARY_GLAND_DEVELOPMENT_PATHWAY_PREGNANCY_AND_LACTATION_STAGE_3_OF_4	-0.523298	-1.80213	0.00930233	0.183487	0.167321	CAV1/ESR1/NR3C1/PRLR/ERBB2/PGR/ERBB4/CSN2
BIOCARTA_RAB_PATHWAY	BIOCARTA_RAB_PATHWAY	-0.660932	-1.80659	0.009375	0.183487	0.167321	RAB7A/RAB6A/RAB6C/RAB9A/RAB1A/RAB2A/RAB3A/RAB5A/RAB27A/RAB11A
PID_EPHRINB_REV_PATHWAY	PID_EPHRINB_REV_PATHWAY	-0.521829	-1.78665	0.00938967	0.183487	0.167321	ITGB3/FGA/FGB/FGG
PID_NECTIN_PATHWAY	PID_NECTIN_PATHWAY	-0.498117	-1.70546	0.00938967	0.183487	0.167321	RAP1A/CTNNA1/FARP2/RAC1/CRK/RAP1B/PIK3CA/CDC42/IQGAP1/PIK3R1/NECTIN3/CDH1/PTPRM/PDGFRB/ITGAV/ITGB3
WP_PREGNANE_X_RECEPTOR_PATHWAY	WP_PREGNANE_X_RECEPTOR_PATHWAY	-0.524892	-1.82446	0.00938967	0.183487	0.167321	SLCO1B1/NCOA1/ABCB1/FOXO1/ABCC4/SRPX2/ABCC3/CYP3A5/NRIP1/ABCC2/UGT1A1/UGT1A3/CYP2A6
REACTOME_HDACS_DEACETYLATE_HISTONES	REACTOME_HDACS_DEACETYLATE_HISTONES	-0.469569	-1.93823	0.00943396	0.183487	0.167321	H3C12/REST/ARID4A/SAP18/NCOR1/H4C1/H2BC15/H3C13/SAP30L/H3C6/TBL1XR1/H4-16/H2BC1/H3C15/H4C11/H4C12/H2AC17/H2BC17/H2AC8/H2BU1/H3C4/H2BC9/H2AC21/H2AC11/H2AC6/H2BC6/H3C10/H4C15/H2AC19/H2BC18/H4C3/H2BC8/H4C14/H2BC5/H4C8/H2AC7/H4C4/H2BC21/H2BC7/H2AC13/H2BC4/H4C13/H4C6/H2AC18/H2BC3
PID_AVB3_OPN_PATHWAY	PID_AVB3_OPN_PATHWAY	-0.525061	-1.78415	0.00956938	0.183487	0.167321	RAC1/CHUK/RHOA/MAPK1/NFKB1/PIK3CA/CDC42/CD44/PIK3R1/MAP3K1/PLAU/VAV3/MMP2/SPP1/ITGAV/ITGB3
REACTOME_TRAFFICKING_OF_AMPA_RECEPTORS	REACTOME_TRAFFICKING_OF_AMPA_RECEPTORS	-0.521321	-1.77145	0.00956938	0.183487	0.167321	CAMK2A/CACNG4/MYO6/CAMK2D/AKAP5/GRIA2/GRIA3/CACNG2/GRIA1
WP_HUMAN_COMPLEMENT_SYSTEM	WP_HUMAN_COMPLEMENT_SYSTEM	-0.402535	-1.68763	0.00961538	0.183487	0.167321	PROS1/FCGR3A/C6/C9/VSIG4/MBL2/C3AR1/CD59/CD55/CFI/ADIPOQ/CD46/C4A/THBS1/SELE/CD93/FCN2/IBSP/SFTPA1/SPP1/CFH/VTN/ITGA2/DCN/ITGB3/F13A1/LRP2/FGA/FGB/FGG
PID_PLK1_PATHWAY	PID_PLK1_PATHWAY	0.568102	1.6509	0.00967352	0.183487	0.167321	CDC20/SPC24/PLK1/NDC80/NINL/TPX2/CLSPN/KIF20A/BUB1/SGO1/AURKA/CDC25C/CDK1/INCENP/CDC25B/PRC1/FBXO5/BUB1B/CENPE/CENPU/TUBG1/CCNB1/ERCC6L/FZR1
REACTOME_POSITIVE_EPIGENETIC_REGULATION_OF_RRNA_EXPRESSION	REACTOME_POSITIVE_EPIGENETIC_REGULATION_OF_RRNA_EXPRESSION	-0.350256	-1.48753	0.0103093	0.192326	0.175382	H2BC1/H3C15/H4C11/H4C12/H2BC17/H2AC8/H2BU1/H3C4/KAT2B/H2BC9/H2AC6/H2BC6/H3C10/H4C15/H2AC19/H4C3/H2BC8/H4C14/H2BC5/H4C8/H2AC7/H4C4/H2BC21/H2BC7/H2BC4/H4C13/H4C6/H2AC18/H2BC3
REACTOME_UNWINDING_OF_DNA	REACTOME_UNWINDING_OF_DNA	0.771316	1.73144	0.0104322	0.192326	0.175382	CDC45/MCM2/MCM7/GINS4/MCM5/GINS1/MCM3/MCM4/MCM6/GINS2
REACTOME_PHASE_II_CONJUGATION_OF_COMPOUNDS	REACTOME_PHASE_II_CONJUGATION_OF_COMPOUNDS	-0.401604	-1.71185	0.0106383	0.192326	0.175382	GLYAT/SULT1E1/HPGDS/PAPSS2/GLYATL1/GGT1/UGDH/GSTA3/UGT2A3/UGT1A1/NAT2/UGT2B17/UGT2B15/UGT1A3/UGT2B28/UGT2B10/UGT2B11
WP_CARDIAC_PROGENITOR_DIFFERENTIATION	WP_CARDIAC_PROGENITOR_DIFFERENTIATION	0.535814	1.59965	0.0107143	0.192326	0.175382	ZFP42/LIN28B/TBXT/NKX2-5/SOX1/POU5F1/TNNT2/IRX4/MYH6/FOXA2/MYL2/SOX2/NOTCH1/PAX6/INS/KIT/MIXL1/SCN5A/WNT3A
REACTOME_PHASE_0_RAPID_DEPOLARISATION	REACTOME_PHASE_0_RAPID_DEPOLARISATION	-0.475868	-1.72017	0.0107527	0.192326	0.175382	CAMK2D/SCN9A/CACNA1D/SCN2B/SCN3B/CACNA2D1/FGF12/SCN7A/CACNB2/FGF14/CACNA1S/CACNG2
REACTOME_AMYLOID_FIBER_FORMATION	REACTOME_AMYLOID_FIBER_FORMATION	-0.413689	-1.76572	0.0108696	0.192326	0.175382	BACE1/H2BC1/H3C15/H4C11/APOA1/H4C12/H2BC17/H2AC8/H2BU1/H3C4/PRKN/H2BC9/TSPAN5/USP9X/ADAM10/SORL1/H2AC6/H2BC6/H3C10/H4C15/H2AC19/H4C3/H2BC8/H4C14/ITM2B/APH1B/H2BC5/LTF/H4C8/H2AC7/H4C4/H2BC21/H2BC7/H2BC4/H4C13/H4C6/H2AC18/H2BC3/FGA
REACTOME_O_LINKED_GLYCOSYLATION	REACTOME_O_LINKED_GLYCOSYLATION	-0.359606	-1.53023	0.0108696	0.192326	0.175382	B3GNT6/ST6GAL1/ADAMTS16/ADAMTS19/GALNT4/MUC1/GALNT10/GALNT1/GCNT4/ADAMTS20/ADAMTS6/THSD7A/ADAMTS5/ADAMTSL1/ST6GALNAC4/THBS1/THSD7B/MUC21/ADAMTS2/SEMA5A/ADAMTS8/MUC7/GALNT15/THBS2/SPON1/ADAMTS12/GALNT7/SBSPON/GALNTL6/GALNT5/MUC6/MUC5AC/MUCL1
REACTOME_PRE_NOTCH_EXPRESSION_AND_PROCESSING	REACTOME_PRE_NOTCH_EXPRESSION_AND_PROCESSING	-0.393466	-1.67941	0.0108696	0.192326	0.175382	RUNX1/H4-16/MAML3/ATP2A3/H2BC1/H3C15/TMED2/H4C11/H4C12/H2BC17/NOTCH2/H2AC8/H2BU1/H3C4/KAT2B/H2BC9/B4GALT1/H2AC6/H2BC6/H3C10/H4C15/H2AC19/SEL1L/H4C3/H2BC8/H4C14/H2BC5/H4C8/H2AC7/H4C4/H2BC21/H2BC7/H2BC4/H4C13/H4C6/H2AC18/H2BC3
REACTOME_TRANSCRIPTIONAL_REGULATION_BY_SMALL_RNAS	REACTOME_TRANSCRIPTIONAL_REGULATION_BY_SMALL_RNAS	-0.386479	-1.63921	0.0108696	0.192326	0.175382	H2BC1/H3C15/H4C11/H4C12/H2BC17/H2AC8/H2BU1/H3C4/H2BC9/H2AC6/H2BC6/H3C10/H4C15/H2AC19/H4C3/H2BC8/H4C14/H2BC5/H4C8/H2AC7/H4C4/H2BC21/H2BC7/H2BC4/H4C13/H4C6/H2AC18/H2BC3
REACTOME_RNA_POLYMERASE_I_TRANSCRIPTION	REACTOME_RNA_POLYMERASE_I_TRANSCRIPTION	-0.343117	-1.45466	0.0111111	0.19333	0.176297	H2BC1/H3C15/H4C11/H4C12/H2BC17/H2AC8/H2BU1/H3C4/KAT2B/H2BC9/H2AC6/H2BC6/H3C10/H4C15/H2AC19/H4C3/H2BC8/H4C14/H2BC5/H4C8/H2AC7/H4C4/H2BC21/H2BC7/H2BC4/H4C13/H4C6/H2AC18/H2BC3
WP_EXTRACELLULAR_VESICLES_IN_THE_CROSSTALK_OF_CARDIAC_CELLS	WP_EXTRACELLULAR_VESICLES_IN_THE_CROSSTALK_OF_CARDIAC_CELLS	-0.589578	-1.78568	0.011236	0.19333	0.176297	GATA4/IGF1/PTEN/KDR/EGF/PDLIM5/SPP1/TLR4
REACTOME_HCMV_LATE_EVENTS	REACTOME_HCMV_LATE_EVENTS	-0.4318	-1.82841	0.0113636	0.19333	0.176297	H3C6/VPS37A/CHMP2B/RANBP2/H4-16/VPS36/H2BC1/H3C15/H4C11/H4C12/H2AC17/H2BC17/H2AC8/H2BU1/H3C4/H2BC9/H2AC21/H2AC11/H2AC6/H2BC6/H3C10/H4C15/H2AC19/H2BC18/H4C3/H2BC8/H4C14/H2BC5/H4C8/H2AC7/H4C4/H2BC21/H2BC7/H2AC13/H2BC4/H4C13/H4C6/H2AC18/H2BC3
WP_SEROTONIN_TRANSPORTER_ACTIVITY	WP_SEROTONIN_TRANSPORTER_ACTIVITY	-0.723564	-1.87934	0.0114286	0.19333	0.176297	IL1B/SCAMP2/PPP2CB/IL1R1/TPH2/ITGB3/MAOA
PID_E2F_PATHWAY	PID_E2F_PATHWAY	0.491002	1.52635	0.0114548	0.19333	0.176297	CDKN2A/CCNE1/SULT2A1/MYBL2/E2F2/E2F1/ORC1/TYMS/CDC25A/KAT2A/E2F7/MCM3/TP73/CCNA2/CDKN2C/TK1/CDK1/MYC/E2F3/RBL1/CES4A/CCNE2/BRCA1/CDK2/RANBP1/CES5A/TRIM28/TFDP1/E2F4/XRCC1/CEBPA/RRM2/WASF1
WP_CHOLESTEROL_METABOLISM_INCLUDES_BOTH_BLOCH_AND_KANDUTSCHRUSSELL_PATHWAYS	WP_CHOLESTEROL_METABOLISM_INCLUDES_BOTH_BLOCH_AND_KANDUTSCHRUSSELL_PATHWAYS	-0.43476	-1.61357	0.0114943	0.19333	0.176297	FDFT1/IDI1/GGPS1/FADS1/HMGCS2/MYLIP/ACSL4/ABCG1/TM7SF2/HMGCR/DHCR24/ACSL1/ACSL3/SREBF1/FASN/MSMO1/FADS2/ABCA1/SC5D/SCD/ELOVL5
KEGG_LYSOSOME	KEGG_LYSOSOME	-0.348218	-1.49961	0.0116279	0.19333	0.176297	AP1S2/HEXA/ACP2/GBA/ABCA2/LAPTM5/ATP6V0D1/CTSL/GNPTAB/NEU1/SORT1/NAGA/ACP5/LAPTM4A/CD68/CTSB/ENTPD4/CD63/CD164/AP4E1/LAMP2/GM2A/SLC17A5/GLB1/SMPD1/AP3S1/AP3S2/AP1G1/ATP6AP1/ARSG/SUMF1/IGF2R/CTSD/GLA/PSAP/AP3M1/MANBA/AP3B1/TPP1/PPT1/IDS/HEXB/AP1S3/AGA/GNS/FUCA1/CLN5/GALC/ARSB/SCARB2/LIPA/CTSO/CLTC/ASAH1/ATP6V0D2/CTSK/CTSE/DNASE2B
REACTOME_OXIDATIVE_STRESS_INDUCED_SENESCENCE	REACTOME_OXIDATIVE_STRESS_INDUCED_SENESCENCE	-0.343799	-1.48323	0.0116279	0.19333	0.176297	H2BC1/H3C15/H4C11/BMI1/H4C12/H2BC17/H2AC8/PHC3/H2BU1/H3C4/H2BC9/MAP2K4/H2AC6/H2BC6/MAPK10/H3C10/H4C15/H2AC19/H4C3/H2BC8/H4C14/MAP3K5/H2BC5/H4C8/H2AC7/TNIK/H4C4/H2BC21/H2BC7/H2BC4/H4C13/H4C6/H2AC18/H2BC3
SA_REG_CASCADE_OF_CYCLIN_EXPR	SA_REG_CASCADE_OF_CYCLIN_EXPR	0.74526	1.70924	0.0117302	0.19333	0.176297	PRB1/CDKN2A/CCNE1/E2F2/E2F1/CCNA1/CCNA2/CCNE2/CDK2
REACTOME_HDMS_DEMETHYLATE_HISTONES	REACTOME_HDMS_DEMETHYLATE_HISTONES	-0.471555	-1.75323	0.0119048	0.19333	0.176297	H3C1/KDM5B/KDM3B/H3C8/KDM7A/H4C9/KDM5D/KDM6A/H3C12/H4C1/H3C13/H3C6/H4-16/ARID5B/H3C15/H4C11/H4C12/H3C4/H3C10/H4C15/H4C3/H4C14/H4C8/H4C4/H4C13/H4C6
REACTOME_REGULATION_OF_INSULIN_LIKE_GROWTH_FACTOR_IGF_TRANSPORT_AND_UPTAKE_BY_INSULIN_LIKE_GROWTH_FACTOR_BINDING_PROTEINS_IGFBPS_	REACTOME_REGULATION_OF_INSULIN_LIKE_GROWTH_FACTOR_IGF_TRANSPORT_AND_UPTAKE_BY_INSULIN_LIKE_GROWTH_FACTOR_BINDING_PROTEINS_IGFBPS_	-0.396867	-1.70812	0.0119048	0.19333	0.176297	IGF1/ADAM10/MMP2/PAPPA/MATN3/SCG2/BMP4/C4A/SERPIND1/SCG3/BPIFB2/SPARCL1/DNAJC3/FSTL1/MGAT4A/SERPINA10/IGFBP1/SPP1/MEPE/APOB/FN1/PRSS23/APOA5/VCAN/FBN1/DMP1/SERPINA1/FGA/FGG/CHGB
REACTOME_RUNX1_REGULATES_TRANSCRIPTION_OF_GENES_INVOLVED_IN_DIFFERENTIATION_OF_HSCS	REACTOME_RUNX1_REGULATES_TRANSCRIPTION_OF_GENES_INVOLVED_IN_DIFFERENTIATION_OF_HSCS	-0.360382	-1.56918	0.0119048	0.19333	0.176297	H2BS1/YAP1/H4C1/ITCH/H2BC15/H3C13/PSMD12/H3C6/KMT2A/CCNH/RUNX1/H4-16/H2BC1/H3C15/H4C11/H4C12/H2BC17/H2AC8/H2BU1/H3C4/TCF12/PSMD5/H2BC9/GATA3/H2AC6/H2BC6/H3C10/H4C15/H2AC19/H4C3/H2BC8/H4C14/PSMD3/H2BC5/H4C8/H2AC7/H4C4/H2BC21/H2BC7/H2BC4/H4C13/H4C6/H2AC18/H2BC3
WP_FRAGILE_X_SYNDROME	WP_FRAGILE_X_SYNDROME	-0.37777	-1.60752	0.0121951	0.196698	0.179368	ABCD3/HCN1/CAMK2A/CREB1/EPHA4/CYFIP2/NF1/GRM5/GAB1/SLC6A1/PLCB1/DICER1/ARHGAP32/MAP1B/RPS6KB1/PTEN/ABAT/PRKAR1A/GRM1/PPP3CA/AKAP5/CLTC/ITPR1/GABRB2/GAD1/CNR1/GRIA2/KCND2/NTRK2/GABRA1/GRIA1/GABRG2
REACTOME_RESPONSE_TO_ELEVATED_PLATELET_CYTOSOLIC_CA2_	REACTOME_RESPONSE_TO_ELEVATED_PLATELET_CYTOSOLIC_CA2_	-0.407222	-1.79202	0.0125	0.198909	0.181385	ISLR/CD63/ALDOA/SYTL4/OLA1/LAMP2/NHLRC2/TMX3/CALM1/ACTN2/VCL/SCCPDH/SERPINA4/SERPING1/VWF/SERPINE1/TIMP1/CYB5R1/VTI1B/CLU/CAP1/HSPA5/TGFB2/PSAP/SELP/TTN/TIMP3/TGFB3/APOA1/APOOL/APLP2/PECAM1/PROS1/VEGFC/PHACTR2/ORM2/ENDOD1/IGF1/VEGFD/LHFPL2/ABCC4/F8/SELENOP/THBS1/SCG3/MMRN1/EGF/CD36/HGF/RAB27B/SPARC/FN1/ORM1/PCDH7/ITGB3/F13A1/ECM1/SERPINA1/FGA/FGB/FGG
WP_MAMMARY_GLAND_DEVELOPMENT_PATHWAY_PUBERTY_STAGE_2_OF_4	WP_MAMMARY_GLAND_DEVELOPMENT_PATHWAY_PUBERTY_STAGE_2_OF_4	-0.648314	-1.7721	0.0125	0.198909	0.181385	ESR1/EGF/NRIP1/ERBB2/PGR/FN1
PID_PTP1B_PATHWAY	PID_PTP1B_PATHWAY	-0.419138	-1.57531	0.0127389	0.19969	0.182097	FER/PIK3R1/IRS1/CDH2/CAV1/FCGR2A/PDGFRB/LEP/PRLR/EGF/LEPR/NOX4/ITGB3/CSN2
KEGG_SYSTEMIC_LUPUS_ERYTHEMATOSUS	KEGG_SYSTEMIC_LUPUS_ERYTHEMATOSUS	-0.3869	-1.70242	0.0128205	0.19969	0.182097	H2BC1/H3C15/H4C11/H4C12/H2AC17/H2BC17/H2AC8/H2BU1/FCGR3A/H3C4/C6/H2BC9/C9/H2AC21/H2AC11/FCGR2A/H2AC6/H2BC6/H3C10/C4B/H4C15/H2AC19/H3Y1/H2BC18/H4C3/H2BC8/H4C14/C4A/H2BC5/H4C8/H2AC7/H4C4/H2BC21/H2BC7/H2AC13/H2BC4/H3Y2/H4C13/H4C6/H2AC18/H2BC3/C8B
REACTOME_HCMV_EARLY_EVENTS	REACTOME_HCMV_EARLY_EVENTS	-0.335809	-1.49045	0.0128205	0.19969	0.182097	H3C13/NFKB1/H3C6/DYNC1LI1/TBL1XR1/RANBP2/H4-16/CREB1/H2BC1/H3C15/H4C11/H4C12/H2AC17/H2BC17/H2AC8/TUBA3D/H2BU1/H3C4/H2BC9/H2AC21/H2AC11/DYNC1I2/ITGB1/H2AC6/H2BC6/H3C10/H4C15/H2AC19/H2BC18/H4C3/H2BC8/H4C14/H2BC5/H4C8/H2AC7/H4C4/H2BC21/H2BC7/H2AC13/H2BC4/H4C13/H4C6/H2AC18/H2BC3
REACTOME_POLO_LIKE_KINASE_MEDIATED_EVENTS	REACTOME_POLO_LIKE_KINASE_MEDIATED_EVENTS	0.70653	1.69122	0.012931	0.19969	0.182097	MYBL2/FOXM1/PKMYT1/PLK1/CDC25A/CCNB2/LIN37/CDC25C/CENPF/CCNB1
REACTOME_CYCLIN_A_B1_B2_ASSOCIATED_EVENTS_DURING_G2_M_TRANSITION	REACTOME_CYCLIN_A_B1_B2_ASSOCIATED_EVENTS_DURING_G2_M_TRANSITION	0.639352	1.68214	0.0129702	0.19969	0.182097	FOXM1/PKMYT1/PPP2R3B/CCNA1/PLK1/CDC25A/CCNB2/CCNA2/CDC25C/CDK1/CDC25B/CDK2/CCNB1
REACTOME_REGULATION_OF_CHOLESTEROL_BIOSYNTHESIS_BY_SREBP_SREBF_	REACTOME_REGULATION_OF_CHOLESTEROL_BIOSYNTHESIS_BY_SREBP_SREBF_	-0.463539	-1.77649	0.0130719	0.199958	0.182341	MBTPS1/HMGCS1/ELOVL6/CYP51A1/NCOA2/INSIG2/MED1/FDFT1/IDI1/SP1/GGPS1/TBL1XR1/SEC24C/SEC24B/CHD9/TM7SF2/HMGCR/ACACA/NCOA1/GPAM/SEC23A/SEC24A/SREBF1/MBTPS2/SAR1B/FASN/SEC24D/SC5D/SCD
REACTOME_GOLGI_ASSOCIATED_VESICLE_BIOGENESIS	REACTOME_GOLGI_ASSOCIATED_VESICLE_BIOGENESIS	-0.437211	-1.68614	0.0135135	0.20173	0.183957	ACBD3/CLINT1/AP4E1/ARRB1/NECAP1/AP3S1/TPD52/SNX2/AP1G1/IGF2R/SNX9/HSPA8/AP3B1/TGOLN2/BLOC1S6/PICALM/AP1S3/GOLGB1/YIPF6/PIK3C2A/SH3D19/TBC1D8B/CPD/CLTC
REACTOME_HATS_ACETYLATE_HISTONES	REACTOME_HATS_ACETYLATE_HISTONES	-0.374949	-1.6723	0.0135135	0.20173	0.183957	H2BC1/H3C15/CLOCK/H4C11/H4C12/H2AC17/H2BC17/H2AC8/H2BU1/NCOA1/H3C4/KAT2B/H2BC9/H2AC21/H2AC11/H2AC6/H2BC6/H3C10/H4C15/H2AC19/ELP2/H2BC18/H4C3/H2BC8/H4C14/H2BC5/H4C8/H2AC7/KAT6B/H4C4/H2BC21/H2BC7/H2AC13/H2BC4/H4C13/H4C6/H2AC18/H2BC3
REACTOME_HDR_THROUGH_HOMOLOGOUS_RECOMBINATION_HRR_	REACTOME_HDR_THROUGH_HOMOLOGOUS_RECOMBINATION_HRR_	0.499514	1.54645	0.01359	0.20173	0.183957	POLD1/RAD51AP1/XRCC3/RFC4/RMI2/XRCC2/SLX1B/SLX1A/BLM/EXO1/DNA2/RAD9A/EME2/CHEK1/MUS81/RAD51/EME1/POLE/POLE2/BRCA1/RFC2/PCNA/RAD51B/RFC3/GEN1/RFC5/RHNO1/POLD3/TOPBP1/POLD2/ATRIP/UBA52/BRIP1/RTEL1/BRCA2/POLD4/RAD51D/POLE4/SPIDR/TOP3A/RPS27A/BARD1/RPA1/SLX4
REACTOME_GASTRIN_CREB_SIGNALLING_PATHWAY_VIA_PKC_AND_MAPK	REACTOME_GASTRIN_CREB_SIGNALLING_PATHWAY_VIA_PKC_AND_MAPK	0.669179	1.65916	0.0136986	0.20173	0.183957	CCKBR/GAST
REACTOME_TRAFFICKING_OF_GLUR2_CONTAINING_AMPA_RECEPTORS	REACTOME_TRAFFICKING_OF_GLUR2_CONTAINING_AMPA_RECEPTORS	-0.606695	-1.79829	0.0137931	0.20173	0.183957	GRIA2/GRIA3/GRIA1
REACTOME_E3_UBIQUITIN_LIGASES_UBIQUITINATE_TARGET_PROTEINS	REACTOME_E3_UBIQUITIN_LIGASES_UBIQUITINATE_TARGET_PROTEINS	-0.419599	-1.63865	0.0138889	0.20173	0.183957	UBC/UBE2N/PEX2/DERL1/UBE2D3/BCL10/UBE2B/UBE2E1/H2BC14/SHPRH/CDC73/RNF20/H2BC15/RTF1/CTR9/PEX12/H2BC1/RNF152/H2BC17/LEO1/H2BC9/H2BC6/H2BC8/H2BC5/H2BC7/H2BC4/H2BC3
REACTOME_ESTROGEN_DEPENDENT_GENE_EXPRESSION	REACTOME_ESTROGEN_DEPENDENT_GENE_EXPRESSION	-0.41772	-1.88149	0.0138889	0.20173	0.183957	STAG2/KCTD6/NCOA3/POLR2A/H2BC14/H4C9/POU2F1/TNRC6B/H3C12/H2BS1/STAG1/MED1/H4C1/SP1/H2BC15/EP300/ATF2/H3C13/H3C6/CCNT1/GREB1/CTSD/TFF3/CHD1/RUNX1/H4-16/H2BC1/H3C15/GTF2A1/ZNF217/H4C11/H4C12/H2BC17/H2AC8/H2BU1/NCOA1/H3C4/KAT2B/H2BC9/NR5A2/GATA3/GPAM/BCL2/H2AC6/H2BC6/H3C10/CXCL12/ESR1/H4C15/H2AC19/FOXA1/H4C3/H2BC8/H4C14/H2BC5/H4C8/NRIP1/H2AC7/H4C4/H2BC21/H2BC7/PGR/ERBB4/H2BC4/H4C13/H4C6/H2AC18/H2BC3
REACTOME_NON_INTEGRIN_MEMBRANE_ECM_INTERACTIONS	REACTOME_NON_INTEGRIN_MEMBRANE_ECM_INTERACTIONS	-0.462792	-1.80733	0.0138889	0.20173	0.183957	ITGB1/DDR2/COL4A6/LAMA4/THBS1/COL5A1/NRXN1/COL1A1/NTN4/ITGAV/LAMA2/VTN/ITGA2/FN1/COL1A2/COL3A1/ITGB3/COL5A2/COL10A1/COL11A1
REACTOME_NUCLEAR_SIGNALING_BY_ERBB4	REACTOME_NUCLEAR_SIGNALING_BY_ERBB4	-0.492255	-1.69522	0.0139535	0.20173	0.183957	CXCL12/EREG/ESR1/APH1B/SPARC/PGR/ERBB4/CSN2
REACTOME_CARGO_CONCENTRATION_IN_THE_ER	REACTOME_CARGO_CONCENTRATION_IN_THE_ER	-0.494287	-1.71809	0.0140845	0.20239	0.184559	MCFD2/MIA2/SEC24C/MIA3/LMAN1/SEC24B/TMED2/SEC23A/CD59/SEC24A/SAR1B/TMED10/F8/CNIH1/SEC24D/SERPINA1/GRIA1
REACTOME_MAPK_TARGETS_NUCLEAR_EVENTS_MEDIATED_BY_MAP_KINASES	REACTOME_MAPK_TARGETS_NUCLEAR_EVENTS_MEDIATED_BY_MAP_KINASES	-0.500332	-1.70013	0.0143541	0.203327	0.185413	DUSP3/MAPKAPK2/ATF1/MEF2A/PPP2CB/RPS6KA5/MAPK1/ATF2/DUSP6/PPP2CA/MAPK9/CREB1/RPS6KA2/MEF2C/PPP2R1B/MAPK10/DUSP4
WP_LEPTIN_AND_ADIPONECTIN	WP_LEPTIN_AND_ADIPONECTIN	-0.704805	-1.7575	0.0143678	0.203327	0.185413	ADIPOR2/PRKAG1/ADIPOR1/PRKAA1/ACACA/ADIPOQ/LEP/LEPR
REACTOME_DISEASES_OF_GLYCOSYLATION	REACTOME_DISEASES_OF_GLYCOSYLATION	-0.33828	-1.49159	0.0144928	0.203327	0.185413	ADAMTS19/ALG8/HEXB/MUC1/NOTCH2/ALG2/ADAMTS20/B4GALT1/ADAMTS6/SRD5A3/THSD7A/FMOD/ADAMTS5/ADAMTSL1/THBS1/ALG11/THSD7B/MUC21/ADAMTS2/PAPSS2/SEMA5A/ADAMTS8/MUC7/GPC6/THBS2/SPON1/ADAMTS12/DCN/VCAN/LUM/SBSPON/OMD/OGN/KERA/MUC6/MUC5AC/MUCL1
REACTOME_DNA_METHYLATION	REACTOME_DNA_METHYLATION	-0.470312	-1.83751	0.0144928	0.203327	0.185413	H2BC1/H3C15/H4C11/H4C12/H2BC17/H2AC8/H2BU1/H3C4/H2BC9/H2AC6/H2BC6/H3C10/H4C15/H2AC19/H4C3/H2BC8/H4C14/H2BC5/H4C8/H2AC7/H4C4/H2BC21/H2BC7/H2BC4/H4C13/H4C6/H2AC18/H2BC3
REACTOME_MITOTIC_PROPHASE	REACTOME_MITOTIC_PROPHASE	-0.330421	-1.45409	0.0147059	0.205104	0.187033	H2BC14/RAB1A/H4C9/RAB2A/CNEP1R1/H3C12/H2BS1/MAPK1/H4C1/H2BC15/BLZF1/NEK9/NEK7/LPIN2/H3C13/PPP2CA/H3C6/RANBP2/H4-16/H2BC1/H3C15/H4C11/H4C12/H2BC17/H2AC8/USO1/H2BU1/NEK6/H3C4/PPP2R1B/H2BC9/H2AC6/H2BC6/H3C10/ARPP19/H4C15/H2AC19/H4C3/H2BC8/H4C14/H2BC5/H4C8/H2AC7/RB1/H4C4/H2BC21/H2BC7/H2BC4/H4C13/H4C6/H2AC18/H2BC3
REACTOME_SHC_MEDIATED_CASCADE_FGFR4	REACTOME_SHC_MEDIATED_CASCADE_FGFR4	0.659625	1.65565	0.0149254	0.206948	0.188715	FGF4/FGF17/FGF23/FGF8/FGF9
REACTOME_GAP_JUNCTION_DEGRADATION	REACTOME_GAP_JUNCTION_DEGRADATION	-0.635679	-1.6836	0.0151057	0.207182	0.188928	MYO6/DAB2/CLTC/GJA1
REACTOME_SIGNALING_BY_BRAF_AND_RAF_FUSIONS	REACTOME_SIGNALING_BY_BRAF_AND_RAF_FUSIONS	-0.426165	-1.67803	0.0152672	0.207182	0.188928	ARRB1/CALM1/MAPK1/VCL/RAP1B/VWF/AGGF1/JAK2/CAMK2A/AP3B1/FAM131B/IQGAP1/KSR2/FAM114A2/AKAP9/CAMK2D/FN1/ITGB3/FGA/FGB/FGG
REACTOME_O_GLYCOSYLATION_OF_TSR_DOMAIN_CONTAINING_PROTEINS	REACTOME_O_GLYCOSYLATION_OF_TSR_DOMAIN_CONTAINING_PROTEINS	-0.47886	-1.70654	0.0153846	0.207182	0.188928	THSD1/THSD4/ADAMTS9/ADAMTS16/ADAMTS19/ADAMTS20/ADAMTS6/THSD7A/ADAMTS5/ADAMTSL1/THBS1/THSD7B/ADAMTS2/SEMA5A/ADAMTS8/THBS2/SPON1/ADAMTS12/SBSPON
REACTOME_DEPOSITION_OF_NEW_CENPA_CONTAINING_NUCLEOSOMES_AT_THE_CENTROMERE	REACTOME_DEPOSITION_OF_NEW_CENPA_CONTAINING_NUCLEOSOMES_AT_THE_CENTROMERE	-0.371776	-1.50358	0.0155039	0.207182	0.188928	H2BC1/H4C11/H4C12/H2BC17/H2AC8/H2BU1/H2BC9/H2AC6/H2BC6/H4C15/H2AC19/H4C3/H2BC8/H4C14/H2BC5/H4C8/H2AC7/H4C4/H2BC21/H2BC7/H2BC4/H4C13/H4C6/H2AC18/H2BC3
KEGG_ARRHYTHMOGENIC_RIGHT_VENTRICULAR_CARDIOMYOPATHY_ARVC	KEGG_ARRHYTHMOGENIC_RIGHT_VENTRICULAR_CARDIOMYOPATHY_ARVC	-0.405603	-1.64329	0.015625	0.207182	0.188928	ITGA4/CACNG4/CACNA2D2/ITGA8/ITGA5/ITGB5/CDH2/SLC8A1/ITGB1/RYR2/CACNA1D/ITGA1/ITGAV/LAMA2/CACNA2D1/ITGA2/SGCD/ITGA11/ITGB3/ITGB6/SGCG/GJA1/CACNB2/CACNA1S/CACNG2/CTNNA2
WP_ARRHYTHMOGENIC_RIGHT_VENTRICULAR_CARDIOMYOPATHY	WP_ARRHYTHMOGENIC_RIGHT_VENTRICULAR_CARDIOMYOPATHY	-0.405603	-1.64329	0.015625	0.207182	0.188928	ITGA4/CACNG4/CACNA2D2/ITGA8/ITGA5/ITGB5/CDH2/SLC8A1/ITGB1/RYR2/CACNA1D/ITGA1/ITGAV/LAMA2/CACNA2D1/ITGA2/SGCD/ITGA11/ITGB3/ITGB6/SGCG/GJA1/CACNB2/CACNA1S/CACNG2/CTNNA2
WP_IRINOTECAN_PATHWAY	WP_IRINOTECAN_PATHWAY	-0.636602	-1.74009	0.015625	0.207182	0.188928	SLCO1B1/CES1/CYP3A5/ABCC2/ABCG2/UGT1A1
REACTOME_SEPARATION_OF_SISTER_CHROMATIDS	REACTOME_SEPARATION_OF_SISTER_CHROMATIDS	0.399288	1.37004	0.0156413	0.207182	0.188928	TUBB4A/TUBB2B/AURKB/CDC20/KIF2C/SPC24/CENPA/CDCA5/UBE2C/ESPL1/PSMA8/PLK1/CENPT/CDCA8/NUF2/UBE2S/NDC80/PTTG1/BIRC5/TUBB8/SKA1/CENPM/CENPK/BUB1/TUBB8B/SGO1/ZWINT/TUBA8/PMF1/CENPF/SPC25/INCENP/CENPH/CENPO/CENPI/KIF18A/PSMB9/DSN1/CENPN/MAD1L1/BUB1B/CENPE/KNTC1/ANAPC2/CENPU/TUBA3C/TUBB1/ANAPC11/MAD2L1/NUP85/ERCC6L/CENPL/SPDL1/TUBA4A/TUBB2A/PSMD4/TUBB6/PPP2R5D/NUP107/RCC2/RANGAP1/DYNC1I1/PSMB11/PSMB10/…
KEGG_METABOLISM_OF_XENOBIOTICS_BY_CYTOCHROME_P450	KEGG_METABOLISM_OF_XENOBIOTICS_BY_CYTOCHROME_P450	-0.440912	-1.74656	0.016	0.209506	0.191048	AKR1C3/ADH1C/CYP3A5/ALDH3B2/ADH1B/AKR1C2/GSTA3/UGT2A3/ADH7/UGT1A1/UGT2B17/UGT2B15/UGT1A3/UGT2B28/UGT2B10/UGT2B11
REACTOME_COPII_MEDIATED_VESICLE_TRANSPORT	REACTOME_COPII_MEDIATED_VESICLE_TRANSPORT	-0.400203	-1.5853	0.016	0.209506	0.191048	ANKRD28/SCFD1/NAPG/TBC1D20/NAPB/RAB1A/SEC22C/CNIH3/NSF/SEC22B/MCFD2/STX17/SEC24C/SEC16A/SEC31A/LMAN1/SEC24B/TMED2/PPP6C/USO1/SEC23IP/SEC23A/CD59/SEC24A/SAR1B/TMED10/F8/CNIH1/SEC24D/SERPINA1/GRIA1
REACTOME_TP53_REGULATES_TRANSCRIPTION_OF_GENES_INVOLVED_IN_G1_CELL_CYCLE_ARREST	REACTOME_TP53_REGULATES_TRANSCRIPTION_OF_GENES_INVOLVED_IN_G1_CELL_CYCLE_ARREST	0.717335	1.66907	0.0160819	0.209506	0.191048	CCNE1/E2F1/CCNA1/E2F7/CCNA2/E2F8/PCBP4/CCNE2/CDK2
REACTOME_TRANS_GOLGI_NETWORK_VESICLE_BUDDING	REACTOME_TRANS_GOLGI_NETWORK_VESICLE_BUDDING	-0.41826	-1.66648	0.0163934	0.212398	0.193685	ACBD3/CLINT1/AP4E1/ARRB1/NECAP1/AP3S1/TPD52/SNX2/AP1G1/IGF2R/SNX9/HSPA8/AP3B1/TGOLN2/BLOC1S6/PICALM/AP1S3/SNAP23/GOLGB1/YIPF6/PIK3C2A/CLVS1/GNS/SH3D19/TBC1D8B/CPD/CLTC/CLVS2
KEGG_PPAR_SIGNALING_PATHWAY	KEGG_PPAR_SIGNALING_PATHWAY	-0.376324	-1.49367	0.0165289	0.21299	0.194224	FABP4/SORBS1/PPARG/ACOX1/HMGCS2/MMP1/ACSL4/APOA1/PDPK1/OLR1/LPL/ACADL/ACSL1/ACSL3/SCP2/ADIPOQ/FADS2/PCK1/ME1/ACOX2/CD36/SCD/APOA5/SLC27A2/UCP1/CYP4A11
REACTOME_TP53_REGULATES_TRANSCRIPTION_OF_CELL_CYCLE_GENES	REACTOME_TP53_REGULATES_TRANSCRIPTION_OF_CELL_CYCLE_GENES	0.531788	1.56811	0.0166667	0.213604	0.194784	CCNE1/E2F1/CCNA1/SFN/E2F7/CCNA2/BAX/AURKA/CDC25C/CDK1/PLAGL1/E2F8/RBL1/PCBP4/CCNE2/CDK2/PCNA/PRMT1/CCNB1/CENPJ/TFDP1/E2F4
WP_PPAR_SIGNALING_PATHWAY	WP_PPAR_SIGNALING_PATHWAY	-0.366626	-1.45217	0.0168067	0.213693	0.194866	FABP4/SORBS1/PPARG/ACOX1/HMGCS2/MMP1/ACSL4/APOA1/PDPK1/OLR1/LPL/ACADL/ACSL1/ACSL3/SCP2/ADIPOQ/FADS2/PCK1/ME1/ACOX2/CD36/SCD/APOA5/SLC27A2/UCP1/CYP4A11
KEGG_ABC_TRANSPORTERS	KEGG_ABC_TRANSPORTERS	-0.455337	-1.66664	0.0168539	0.213693	0.194866	ABCB1/ABCC4/ABCA8/ABCC3/ABCA9/ABCA1/ABCA6/ABCB5/ABCC2/ABCC9/ABCG2/ABCC11/ABCA12/ABCC12
WP_SELENIUM_MICRONUTRIENT_NETWORK	WP_SELENIUM_MICRONUTRIENT_NETWORK	-0.357874	-1.47372	0.0178571	0.225166	0.205328	SELENOP/ABCA1/GGTLC1/DIO1/ALOX15B/GGT1/APOB/KMO/KYNU/PLAT/DIO2/FGA/FGB/FGG
BIOCARTA_LECTIN_PATHWAY	BIOCARTA_LECTIN_PATHWAY	-0.63374	-1.67847	0.0181269	0.225166	0.205328	C5/C6/C9/MBL2/C4B/C4A
KEGG_MATURITY_ONSET_DIABETES_OF_THE_YOUNG	KEGG_MATURITY_ONSET_DIABETES_OF_THE_YOUNG	0.626501	1.64833	0.0181582	0.225166	0.205328	PDX1/IAPP/NEUROD1/PKLR/SLC2A2/PAX4/ONECUT1/FOXA2/PAX6/HNF4A/INS
PID_SYNDECAN_3_PATHWAY	PID_SYNDECAN_3_PATHWAY	0.670624	1.62919	0.0182584	0.225166	0.205328	NCAN/POMC
KEGG_HYPERTROPHIC_CARDIOMYOPATHY_HCM	KEGG_HYPERTROPHIC_CARDIOMYOPATHY_HCM	-0.36601	-1.48989	0.0183486	0.225166	0.205328	CACNG1/TGFB2/SGCB/ITGA4/CACNG4/TTN/CACNA2D2/TGFB3/ITGA8/ITGA5/ITGB5/ACE/SLC8A1/ITGB1/IGF1/PRKAA2/RYR2/CACNA1D/MYL3/ITGA1/ITGAV/LAMA2/CACNA2D1/ITGA2/SGCD/ITGA11/ITGB3/ITGB6/SGCG/CACNB2/MYH7/CACNA1S/CACNG2
KEGG_DILATED_CARDIOMYOPATHY	KEGG_DILATED_CARDIOMYOPATHY	-0.352475	-1.45329	0.0185185	0.225166	0.205328	CACNA2D3/ADCY5/ADRB1/CACNG1/TGFB2/SGCB/ITGA4/CACNG4/TTN/CACNA2D2/TGFB3/ITGA8/ITGA5/ITGB5/SLC8A1/ITGB1/IGF1/RYR2/CACNA1D/MYL3/PLN/ITGA1/ITGAV/LAMA2/CACNA2D1/ITGA2/SGCD/ITGA11/ITGB3/ITGB6/SGCG/CACNB2/MYH7/CACNA1S/CACNG2/PRKACB
REACTOME_BASE_EXCISION_REPAIR	REACTOME_BASE_EXCISION_REPAIR	-0.350437	-1.44489	0.0185185	0.225166	0.205328	H2BC1/H4C11/H4C12/H2BC17/H2AC8/H2BU1/H2BC9/H2AC6/H2BC6/H4C15/H2AC19/H4C3/H2BC8/H4C14/H2BC5/H4C8/H2AC7/H4C4/H2BC21/H2BC7/H2BC4/H4C13/H4C6/H2AC18/H2BC3
REACTOME_SYNTHESIS_OF_PIPS_AT_THE_PLASMA_MEMBRANE	REACTOME_SYNTHESIS_OF_PIPS_AT_THE_PLASMA_MEMBRANE	-0.419035	-1.61752	0.0185185	0.225166	0.205328	PI4K2A/PIP4K2C/MTMR3/PIK3CB/PIP4K2A/SYNJ2/RAB5A/PIK3CA/PIK3R3/SYNJ1/MTM1/BMX/PLEKHA3/PTPN13/SBF2/MTMR6/PIK3R1/MTMR9/PIK3C2A/RAB14/PIK3CG/PTEN/INPP4B
REACTOME_RESOLUTION_OF_ABASIC_SITES_AP_SITES_	REACTOME_RESOLUTION_OF_ABASIC_SITES_AP_SITES_	0.569095	1.60205	0.0186567	0.225689	0.205805	POLD1/RFC4/MUTYH/LIG1/NEIL1/FEN1/PNKP/POLE/POLE2/RFC2/PCNA/NTHL1/XRCC1/RFC3/UNG/RFC5/PARP2/POLD3/POLD2/OGG1/POLD4/POLE4/RPA1/APEX1/MPG
WP_AMINO_ACID_METABOLISM	WP_AMINO_ACID_METABOLISM	-0.340448	-1.40527	0.0188679	0.225939	0.206033	GLUD1/AOC3/FAH/GLUL/PDK4/G6PC2/BCAT1/PNMT/DDC/OTC/ADH1C/HNMT/TDO2/TPH1/PCK1/IDH1/ADH7/MAOA/HDC/TAT
WP_METAPATHWAY_BIOTRANSFORMATION_PHASE_I_AND_II	WP_METAPATHWAY_BIOTRANSFORMATION_PHASE_I_AND_II	-0.366091	-1.71693	0.0188679	0.225939	0.206033	HNMT/CYP3A5/GLYAT/GAL3ST2/SULT1E1/HS6ST3/CYP4B1/CHST1/HS3ST2/FMO5/GLYATL1/CYP2A13/FMO1/AKR7A3/AKR1C2/GSTA3/CYP4X1/UGT2A3/AKR1D1/CYP4F2/UGT1A1/CYP4Z1/NAT2/UGT2B17/UGT2B15/UGT1A3/UGT2B28/CYP2A7/SULT1C3/CYP2A6/UGT2B11
REACTOME_FATTY_ACID_METABOLISM	REACTOME_FATTY_ACID_METABOLISM	-0.31059	-1.43739	0.0192308	0.229126	0.208939	MMAA/FADS1/EPHX2/ALOX5AP/ACOX1/ECI2/CYP2C9/ACSL4/HSD17B4/PCCA/PPT1/ACOT4/CYP2U1/TECRL/ACACA/HACD3/FAAH2/PTGS1/ACADL/CBR4/ACSL1/ACSL3/PRKAA2/AKR1C3/SCP2/FASN/ACOT6/FADS2/CYP4B1/HPGDS/ALOX15B/HACD4/CRAT/ACOX2/GGT1/SCD/ELOVL5/SLC27A2/ACSM6/CYP4F2/HPGD/PON3/THRSP/AWAT1/CYP4A11/HAO2
REACTOME_PHENYLALANINE_AND_TYROSINE_METABOLISM	REACTOME_PHENYLALANINE_AND_TYROSINE_METABOLISM	-0.666817	-1.73195	0.02	0.2371	0.216211	GSTZ1/PCBD1/ASRGL1/HPD/FAH/PAH/QDPR/HGD/TAT
SA_G1_AND_S_PHASES	SA_G1_AND_S_PHASES	0.690893	1.63142	0.020438	0.241087	0.219846	PRB1/CDKN2A/E2F2/E2F1
BIOCARTA_HCMV_PATHWAY	BIOCARTA_HCMV_PATHWAY	-0.584885	-1.73364	0.0206897	0.241651	0.220361	MAPK1/SP1/NFKB1/PIK3CA/CREB1/PIK3R1/MAP3K1/PIK3CG/RB1
KEGG_RENIN_ANGIOTENSIN_SYSTEM	KEGG_RENIN_ANGIOTENSIN_SYSTEM	-0.581171	-1.72263	0.0206897	0.241651	0.220361	AGT/ANPEP/ACE/REN/MME/LNPEP/CPA3/ENPEP/ACE2/AGTR1
PID_TOLL_ENDOGENOUS_PATHWAY	PID_TOLL_ENDOGENOUS_PATHWAY	-0.506403	-1.61804	0.0212766	0.247288	0.225501	TLR2/TLR1/BGN/CHUK/RHOA/TIRAP/LY96/S100A8/TLR3/SFTPA1/TLR4/S100A9/VCAN
REACTOME_NEGATIVE_EPIGENETIC_REGULATION_OF_RRNA_EXPRESSION	REACTOME_NEGATIVE_EPIGENETIC_REGULATION_OF_RRNA_EXPRESSION	-0.327125	-1.39625	0.0217391	0.251432	0.229279	H3C12/SAP18/H2BS1/H4C1/SMARCA5/H2BC15/SIRT1/H3C13/SAP30L/H3C6/CCNH/H4-16/H2BC1/H3C15/H4C11/H4C12/H2BC17/H2AC8/H2BU1/H3C4/H2BC9/H2AC6/H2BC6/H3C10/H4C15/H2AC19/H4C3/H2BC8/H4C14/H2BC5/H4C8/H2AC7/H4C4/H2BC21/H2BC7/H2BC4/H4C13/H4C6/H2AC18/H2BC3
BIOCARTA_IGF1MTOR_PATHWAY	BIOCARTA_IGF1MTOR_PATHWAY	-0.564507	-1.70974	0.0224719	0.258645	0.235857	EIF2S1/GSK3B/EIF4E/EIF2S3/PPP2CA/PIK3CA/PDPK1/PIK3R1/IGF1/RPS6KB1/IGF1R/PTEN
ST_T_CELL_SIGNAL_TRANSDUCTION	ST_T_CELL_SIGNAL_TRANSDUCTION	0.540762	1.57145	0.0229746	0.263154	0.239969	LAT/RASGRP2/ZAP70/TONSL/NFKBIB/CTLA4/LCK/CD3D/NFKBIL1/PAK6/NFKB2/DTYMK/PAK4/PLCG1/GRAP2/NFKBIE/CSK/ITK/ITPKB
REACTOME_REGULATION_OF_GENE_EXPRESSION_IN_BETA_CELLS	REACTOME_REGULATION_OF_GENE_EXPRESSION_IN_BETA_CELLS	0.631304	1.60065	0.0242261	0.274946	0.250722	PDX1/IAPP/NEUROD1/PKLR/SLC2A2/FOXA2/PAX6/HNF4A/INS/GCK/AKT2
WP_VITAMIN_D_RECEPTOR_PATHWAY	WP_VITAMIN_D_RECEPTOR_PATHWAY	0.396693	1.35476	0.024236	0.274946	0.250722	KRT16/LCE2B/KLK6/DNER/CDX2/KRT34/ALPG/CDKN2A/KRT38/BGLAP/DACT2/CCNE1/CBS/SULT2A1/FGF23/LCE1D/CA9/ID4/SFRP1/COLEC11/S100A2/LCE1F/IL12A/PNOC/CYP2D6/SOSTDC1/BMP6/IRF4/SPRR1B/CTLA4/PRKCQ/CDKN2C/CRACR2B/BTLA/KRTAP4-1/DEFB4A/CDKN2D/KRTAP5-1/MYC/KRT71/SLC34A2/JUNB/CDC34/CDKAL1
REACTOME_ACTIVATION_OF_ANTERIOR_HOX_GENES_IN_HINDBRAIN_DEVELOPMENT_DURING_EARLY_EMBRYOGENESIS	REACTOME_ACTIVATION_OF_ANTERIOR_HOX_GENES_IN_HINDBRAIN_DEVELOPMENT_DURING_EARLY_EMBRYOGENESIS	-0.340047	-1.447	0.0243902	0.275293	0.251039	HOXB1/NCOA3/MEIS1/POLR2A/H2BC14/H4C9/KDM6A/H3C12/H2BS1/NCOR1/H4C1/H2BC15/EP300/H3C13/KMT2C/HOXB4/H3C6/H4-16/H2BC1/H3C15/H4C11/H4C12/H2BC17/H2AC8/H2BU1/H3C4/H2BC9/PBX1/HOXB2/H2AC6/H2BC6/H3C10/H4C15/H2AC19/H4C3/H2BC8/H4C14/H2BC5/H4C8/H2AC7/H4C4/H2BC21/H2BC7/H2BC4/H4C13/H4C6/H2AC18/H2BC3
REACTOME_CLASS_B_2_SECRETIN_FAMILY_RECEPTORS_	REACTOME_CLASS_B_2_SECRETIN_FAMILY_RECEPTORS_	0.448275	1.44157	0.0244989	0.275293	0.251039	CRHR1/IAPP/FZD9/PTH2/WNT6/GCG/CALCA/CALCB/WNT10A/GNB3/WNT10B/WNT1/GHRHR/PTH2R/PTCH2/GNG8/SMO/WNT16/GNG7/UCN/FZD8/WNT7A/GIPR/GLP1R/WNT8B/WNT4/ADCYAP1/WNT3A/VIP/FZD7
REACTOME_PHOSPHOLIPASE_C_MEDIATED_CASCADE_FGFR4	REACTOME_PHOSPHOLIPASE_C_MEDIATED_CASCADE_FGFR4	0.686337	1.62066	0.0248175	0.275876	0.25157	FGF4/FGF17/FGF23/FGF8/FGF9
REACTOME_ALPHA_LINOLENIC_OMEGA3_AND_LINOLEIC_OMEGA6_ACID_METABOLISM	REACTOME_ALPHA_LINOLENIC_OMEGA3_AND_LINOLEIC_OMEGA6_ACID_METABOLISM	-0.622815	-1.70241	0.025	0.275876	0.25157	FADS1/ACOX1/HSD17B4/ACSL1/SCP2/FADS2/ELOVL5
WP_BASE_EXCISION_REPAIR	WP_BASE_EXCISION_REPAIR	0.569492	1.54504	0.0252207	0.275876	0.25157	POLD1/MUTYH/LIG1/FEN1/PNKP/POLE/NEIL3/POLE2/PCNA/NTHL1/XRCC1/POLL/UNG/PARP2/POLD3/POLD2/OGG1/POLD4/POLE4/APEX1/MPG/APEX2
WP_TRANSSULFURATION_AND_ONE_CARBON_METABOLISM	WP_TRANSSULFURATION_AND_ONE_CARBON_METABOLISM	0.56766	1.54007	0.0252207	0.275876	0.25157	DNMT3L/PHGDH/CBS/PSAT1/TYMS/AMT/MTHFD1L/DNMT3B/DNMT1/DNMT3A/PSPH
KEGG_FOCAL_ADHESION	KEGG_FOCAL_ADHESION	-0.368974	-1.74985	0.025641	0.275876	0.25157	MYLK3/RELN/FLNC/ITGA3/MAPK1/ACTN2/DOCK1/CRK/VCL/COL6A1/RAP1B/PAK2/CAPN2/LAMA3/VWF/COL4A1/TNXB/TNN/PIK3CA/PIK3R3/CDC42/XIAP/MAPK9/COL5A3/COMP/SOS2/ROCK1/ITGA4/LAMC1/ITGA8/ITGA5/ITGB5/PDPK1/PIK3R1/PDGFRA/ARHGAP5/VEGFC/CAV1/VAV3/ITGB1/IGF1/BCL2/IGF1R/VEGFD/PIK3CG/MAPK10/PTEN/PARVA/PDGFRB/THBS4/COL4A6/LAMA4/THBS1/COL5A1/COL1A1/KDR/EGF/IBSP/MYL7/FLT1/ITGA1/COL6A6/SPP1/TNR/PDGFC/COL6A3/ERBB2/ITGAV/LAMA…
NABA_ECM_GLYCOPROTEINS	NABA_ECM_GLYCOPROTEINS	-0.396575	-1.86755	0.025641	0.275876	0.25157	RSPO3/SNED1/TNFAIP6/CTHRC1/AEBP1/ADIPOQ/THBS4/MATN3/SRPX2/ZP1/LAMA4/THBS1/CRIM1/CCN5/VWA3A/CRISPLD2/SPARCL1/SLIT3/MMRN1/SLIT2/IBSP/MFAP3/NID1/SVEP1/IGFBP1/SPP1/TNR/ANOS1/VWA5A/CILP/CCN4/NTN4/NELL2/LAMA2/MEPE/VTN/SPARC/MXRA5/NID2/FN1/THBS2/SPON1/MFAP5/ECM2/POSTN/EYS/FBN1/SBSPON/HMCN1/SMOC2/GLDN/ECM1/NDNF/DMP1/ZPLD1/FGL1/DMBT1/EDIL3/FGA/FGB/FGG
WP_FOCAL_ADHESION	WP_FOCAL_ADHESION	-0.323149	-1.53332	0.025641	0.275876	0.25157	MYLK3/RELN/FLNC/ITGA3/MAPK1/DOCK1/CRK/VCL/RAP1B/PAK2/CAPN2/LAMA3/VWF/COL4A1/TNXB/TNN/PIK3CA/PIK3R3/CDC42/XIAP/MAPK9/COL5A3/COMP/ROCK1/ITGA4/LAMC1/ITGA8/ITGA5/ITGB5/PDPK1/PIK3R1/PDGFRA/ARHGAP5/VEGFC/CAV1/VAV3/ITGB1/IGF1/BCL2/IGF1R/VEGFD/MAPK10/PTEN/PARVA/PDGFRB/THBS4/COL4A6/LAMA4/THBS1/COL1A1/KDR/EGF/IBSP/MYL7/FLT1/ITGA1/SPP1/TNR/PDGFC/ERBB2/ITGAV/LAMA2/HGF/VTN/CHAD/ITGA2/FN1/COL1A2/THBS2/ITGA11/I…
BIOCARTA_EGFR_SMRTE_PATHWAY	BIOCARTA_EGFR_SMRTE_PATHWAY	-0.640183	-1.66277	0.0257143	0.275876	0.25157	MAP3K1/THRB/ZBTB16/EGF
REACTOME_MET_ACTIVATES_RAP1_AND_RAC1	REACTOME_MET_ACTIVATES_RAP1_AND_RAC1	-0.646331	-1.67874	0.0257143	0.275876	0.25157	GRB2/CRKL/RAP1A/RAC1/CRK/RAP1B/GAB1/HGF
REACTOME_VITAMIN_D_CALCIFEROL_METABOLISM	REACTOME_VITAMIN_D_CALCIFEROL_METABOLISM	-0.644174	-1.67314	0.0257143	0.275876	0.25157	CYP24A1/GC/LRP2
REACTOME_ROLE_OF_LAT2_NTAL_LAB_ON_CALCIUM_MOBILIZATION	REACTOME_ROLE_OF_LAT2_NTAL_LAB_ON_CALCIUM_MOBILIZATION	-0.546183	-1.60044	0.0261438	0.277968	0.253478	SHC1/PIK3CB/FCER1G/PIK3CA/PDPK1/PIK3R1/FCER1A/MS4A2
REACTOME_SYNTHESIS_OF_PIPS_AT_THE_EARLY_ENDOSOME_MEMBRANE	REACTOME_SYNTHESIS_OF_PIPS_AT_THE_EARLY_ENDOSOME_MEMBRANE	-0.551967	-1.61739	0.0261438	0.277968	0.253478	INPP5F/PI4K2A/MTMR4/PIK3R4/PIK3C3/PIKFYVE/MTMR10/MTM1/FIG4/PIK3C2A/INPP4B
REACTOME_DNA_REPLICATION_PRE_INITIATION	REACTOME_DNA_REPLICATION_PRE_INITIATION	0.45645	1.45223	0.0268757	0.284474	0.259411	CDT1/E2F2/E2F1/MCM10/CDC45/ORC1/ORC6/MCM2/MCM7/PSMA8/MCM5/GMNN/MCM3/MCM4/CDC7/MCM6/E2F3/RPA4/POLE/PSMB9/POLE2/CDK2/POLA2/PRIM2/PSMD4/DBF4/MCM8/PSMB11/PSMB10/PSMB4/PSMC4/UBA52/PSMC3/SEM1/PRIM1/PSMD9/POLE4/RPS27A/PSMB6/PSMB8/PSMB2/RPA1/PSMA7/PSMD8/PSMB3
REACTOME_NITRIC_OXIDE_STIMULATES_GUANYLATE_CYCLASE	REACTOME_NITRIC_OXIDE_STIMULATES_GUANYLATE_CYCLASE	-0.536981	-1.67886	0.027027	0.284805	0.259712	GUCY1B1/PDE1A/PDE11A/PRKG1/ITPR1/GUCY1A2/PRKG2/KCNMA1
REACTOME_MEIOTIC_RECOMBINATION	REACTOME_MEIOTIC_RECOMBINATION	-0.349786	-1.42855	0.0275229	0.287475	0.262148	H2BC1/H3C15/H4C11/H4C12/RAD50/H2BC17/H2AC8/H2BU1/H3C4/H2BC9/H2AC6/H2BC6/H3C10/H4C15/H2AC19/H4C3/H2BC8/H4C14/H2BC5/H4C8/H2AC7/H4C4/H2BC21/H2BC7/H2BC4/H4C13/H4C6/H2AC18/H2BC3
REACTOME_SPHINGOLIPID_METABOLISM	REACTOME_SPHINGOLIPID_METABOLISM	-0.338481	-1.39173	0.0275229	0.287475	0.262148	ORMDL2/ARSK/ALDH3A2/GLB1L/FA2H/SPTSSA/GM2A/GLB1/SMPD1/VAPA/B3GALNT1/ENPP7/SPTSSB/KDSR/PLPP1/ARSG/SUMF1/SPTLC3/GLA/SGPL1/PSAP/OSBP/ASAH2/SPTLC1/SGMS1/HEXB/ARSJ/PLPP3/ACER3/SGPP2/CERS2/UGCG/PRKD1/ARSD/GALC/CERT1/ARSB/STS/ORMDL3/SGMS2/SPTLC2/ALDH3B2/ACER2/SAMD8/ASAH1/CERS6/SGPP1
REACTOME_NEUROTRANSMITTER_RECEPTORS_AND_POSTSYNAPTIC_SIGNAL_TRANSMISSION	REACTOME_NEUROTRANSMITTER_RECEPTORS_AND_POSTSYNAPTIC_SIGNAL_TRANSMISSION	-0.287598	-1.36572	0.0277778	0.288865	0.263414	PRKAA2/GRIK1/CAMK2D/RPS6KA6/KCNJ6/PRKAR1A/GABRB1/CHRNA1/GNG13/GNG3/AKAP5/CHRNB2/GRIK2/GNG12/LIN7A/CHRNA6/RASGRF2/GABRB2/KCNJ3/NBEA/ERBB4/GNAT3/GABRB3/GLRA3/CHRNA4/GRIA2/GLRA1/CHRNA2/GABRA2/GLRB/GRIA3/GABRA1/CACNG2/PRKACB/GRIA1/GABRG2
REACTOME_HCMV_INFECTION	REACTOME_HCMV_INFECTION	-0.300569	-1.38414	0.0289855	0.295851	0.269785	H3C6/DYNC1LI1/TBL1XR1/VPS37A/CHMP2B/RANBP2/H4-16/CREB1/VPS36/H2BC1/H3C15/H4C11/H4C12/H2AC17/H2BC17/H2AC8/TUBA3D/H2BU1/H3C4/H2BC9/H2AC21/H2AC11/DYNC1I2/ITGB1/H2AC6/H2BC6/H3C10/H4C15/H2AC19/H2BC18/H4C3/H2BC8/H4C14/H2BC5/H4C8/H2AC7/H4C4/H2BC21/H2BC7/H2AC13/H2BC4/H4C13/H4C6/H2AC18/H2BC3
REACTOME_PEROXISOMAL_PROTEIN_IMPORT	REACTOME_PEROXISOMAL_PROTEIN_IMPORT	-0.379369	-1.4822	0.0289855	0.295851	0.269785	AMACR/ZFAND6/CAT/CROT/PIPOX/DDO/EPHX2/ACOX1/PEX12/ECI2/HSD17B4/ACOT4/PEX7/USP9X/SCP2/LONP2/IDE/AGPS/CRAT/IDH1/ACOX2/SLC27A2/HAO2
REACTOME_MITOTIC_G2_G2_M_PHASES	REACTOME_MITOTIC_G2_G2_M_PHASES	0.38693	1.3326	0.0290758	0.295851	0.269785	TUBB4A/TUBB2B/MYBL2/FOXM1/PKMYT1/E2F1/PPP2R3B/CCNA1/CEP131/GTSE1/PSMA8/PLK1/CDC25A/HAUS7/NINL/TPX2/CEP72/TUBB8/HAUS8/CCNB2/CCNA2/TUBB8B/MZT2B/AURKA/TUBGCP6/LIN37/CDC25C/CDK1/CDK11A/TUBA8/NEK2/E2F3/CENPF/CDC25B/MZT2A/PSMB9/CDK2/SFI1/TUBG1/TUBA3C/PCNT/PLK4/FKBPL/TUBB1/CCNB1/CENPJ/CEP152/CEP250/SSNA1/TUBB/LIN9/TUBA4A/HMMR/TUBB2A/PSMD4/TUBB6/CDK11B/CEP164/TUBG2/BORA/OPTN/PSMB11/PSMB10/CSNK1E/PSMB4/PS…
WP_DOPAMINERGIC_NEUROGENESIS	WP_DOPAMINERGIC_NEUROGENESIS	0.562276	1.51686	0.0291508	0.295851	0.269785	EN1/OTX2/NEUROD1/FGF8/EN2/WNT1/NEUROG2/FOXA2/SOX2
REACTOME_CALNEXIN_CALRETICULIN_CYCLE	REACTOME_CALNEXIN_CALRETICULIN_CYCLE	-0.48163	-1.60947	0.0291667	0.295851	0.269785	UGGT2/UGGT1/RNF139/PDIA3/AMFR/TRIM13/EDEM1/CANX/RNF103/SEL1L/EDEM3
WP_22Q112_DELETION_SYNDROME	WP_22Q112_DELETION_SYNDROME	0.453136	1.44204	0.0292135	0.295851	0.269785	NKX2-5/FOXC1/GSC2/TSKS/FGF8/PAX3/DRD2/CDC45/CCDC188/FOXC2/GP1BA/GGT2/RTN4R/GNB1L/FOXA2/ARVCF/CYP26B1/TRMT2A/TBX1/SEPTIN5/ZDHHC8/AIFM3/DGCR6/HIC2/RANBP1/ESS2/SRF/LZTR1/HIRIP3/HIRA/CLDN5/ZNF74/LRRC74B
REACTOME_CARBOXYTERMINAL_POST_TRANSLATIONAL_MODIFICATIONS_OF_TUBULIN	REACTOME_CARBOXYTERMINAL_POST_TRANSLATIONAL_MODIFICATIONS_OF_TUBULIN	0.527471	1.51756	0.0293399	0.295851	0.269785	TUBB4A/TUBB2B/TTLL2/TTLL10/TTLL8/TTLL4/TUBB8/TTLL3/TPGS1/TUBB8B/TUBA8/TUBA3C/TUBB1/AGBL5/TTLL9/TUBA4A/TUBB2A/TUBB6/TTLL6/TTLL12/AGBL3/TPGS2/TUBB4B/TUBA1B
PID_FOXM1_PATHWAY	PID_FOXM1_PATHWAY	0.545182	1.55442	0.0294479	0.295851	0.269785	CDKN2A/CCNE1/AURKB/FOXM1/CENPA/PLK1/BIRC5/SKP2/ONECUT1/CCNB2/CCNA2/CKS1B/CDK1/MYC/NEK2/CENPF/CDC25B/CHEK2
