# Supplementary material for: HAUS5 Is A Potential Prognostic Biomarker With Functional Significance in Breast Cancer
Source: Front Oncol. 2022 Feb 25;12:829777. doi: 10.3389/fonc.2022.829777 (PMC8913513; doi:10.3389/fonc.2022.829777)
Supplement: Supplementary file 3 [file Table_2.xlsx]

## Sheet: Sheet 1
GO and KEGG analysis of DEGs in low- and high- HAUS5 expression samples
ONTOLOGY	ID	Description	GeneRatio	BgRatio	pvalue	p.adjust	qvalue	geneID	Count
BP	GO:0070268	cornification	35/677	112/18670	1.53125e-23	5.82486e-20	5.65755e-20	DSC3/DSG1/DSG3/KRT1/KRT4/KRT5/KRT6A/KRT6B/KRT9/KRT14/KRT16/KRT33B/KRT34/KRT81/KRT82/KRT83/KRT84/KRT85/KRT86/PI3/PKP1/SPRR2A/SPRR2D/SPRR2E/SPRR2G/TGM1/KRT38/KLK5/KRT74/KRT72/KRT78/KRT6C/KRT73/KRT79/KRT77	35
BP	GO:0031424	keratinization	43/677	224/18670	1.67611e-19	3.18797e-16	3.0964e-16	DSC3/DSG1/DSG3/KRT1/KRT4/KRT5/KRT6A/KRT6B/KRT9/KRT14/KRT16/KRT33B/KRT34/KRT81/KRT82/KRT83/KRT84/KRT85/KRT86/PI3/PKP1/SPRR2A/SPRR2D/SPRR2E/SPRR2G/TGM1/KRT38/KLK5/ABCA12/KRTAP1-1/KRTAP17-1/KRTAP3-3/KRT74/KRT72/SPRR4/KRT78/KRT6C/KRT73/KRT79/LCE1B/LCE1C/KRT77/KRTAP16-1	43
BP	GO:0043588	skin development	55/677	419/18670	1.04244e-16	1.32182e-13	1.28385e-13	DSC3/DSG1/DSG3/FGF10/FOXC1/GJB3/KRT1/KRT4/KRT5/KRT6A/KRT6B/KRT9/KRT14/KRT16/KRT33B/KRT34/KRT81/KRT82/KRT83/KRT84/KRT85/KRT86/LTB/PI3/SERPINB13/PKP1/RYR1/SPRR2A/SPRR2D/SPRR2E/SPRR2G/TGM1/KRT38/LHX2/EDAR/KLK5/ABCA12/GAL/WNT10A/KRTAP1-1/KRTAP17-1/KRTAP3-3/KRT74/KRT72/SPRR4/DACT2/KRT78/KRT6C/KRT73/KRT79/LCE1B/LCE1C/KRT77/C1orf68/KRTAP16-1	55
BP	GO:0030216	keratinocyte differentiation	46/677	305/18670	1.78991e-16	1.7022e-13	1.65331e-13	DSC3/DSG1/DSG3/FOXC1/KRT1/KRT4/KRT5/KRT6A/KRT6B/KRT9/KRT14/KRT16/KRT33B/KRT34/KRT81/KRT82/KRT83/KRT84/KRT85/KRT86/PI3/SERPINB13/PKP1/SPRR2A/SPRR2D/SPRR2E/SPRR2G/TGM1/KRT38/KLK5/ABCA12/KRTAP1-1/KRTAP17-1/KRTAP3-3/KRT74/KRT72/SPRR4/KRT78/KRT6C/KRT73/KRT79/LCE1B/LCE1C/KRT77/C1orf68/KRTAP16-1	46
BP	GO:0008544	epidermis development	54/677	464/18670	3.44391e-14	2.62012e-11	2.54487e-11	DSC3/DSG1/DSG3/FGF10/FOXC1/KRT1/KRT4/KRT5/KRT6A/KRT6B/KRT9/KRT14/KRT16/KRT33B/KRT34/KRT81/KRT82/KRT83/KRT84/KRT85/KRT86/PI3/SERPINB13/PKP1/POU3F2/KLK7/SPRR2A/SPRR2D/SPRR2E/SPRR2G/TGM1/KRT38/LHX2/EDAR/KLK5/ABCA12/GAL/WNT10A/KRTAP1-1/KRTAP17-1/KRTAP3-3/KRT74/KRT72/SPRR4/KRT78/KRT6C/KRT73/KRT79/LCE1B/LCE1C/KRT77/KRTDAP/C1orf68/KRTAP16-1	54
BP	GO:0009913	epidermal cell differentiation	46/677	358/18670	8.1398e-14	5.16063e-11	5.0124e-11	DSC3/DSG1/DSG3/FOXC1/KRT1/KRT4/KRT5/KRT6A/KRT6B/KRT9/KRT14/KRT16/KRT33B/KRT34/KRT81/KRT82/KRT83/KRT84/KRT85/KRT86/PI3/SERPINB13/PKP1/SPRR2A/SPRR2D/SPRR2E/SPRR2G/TGM1/KRT38/KLK5/ABCA12/KRTAP1-1/KRTAP17-1/KRTAP3-3/KRT74/KRT72/SPRR4/KRT78/KRT6C/KRT73/KRT79/LCE1B/LCE1C/KRT77/C1orf68/KRTAP16-1	46
BP	GO:0006959	humoral immune response	38/677	356/18670	2.82243e-09	1.53379e-06	1.48974e-06	AIRE/KLK3/BPI/C8B/CD5L/CD19/MS4A1/CHGA/DMBT1/FCER2/FGA/FGB/CXCL1/HRG/HTN3/IGHD/IGHG1/KRT1/KRT6A/PI3/PRSS3/KLK7/REG1A/CXCL5/KLK5/IL36RN/IGHV2-26/IGHV1-18/IGKV2D-30/IGKV2D-28/IGKV1D-33/IGKV2-40/IFNK/PGLYRP4/ZP4/PGLYRP3/DCD/IGHV1OR15-1	38
BP	GO:0019730	antimicrobial humoral response	20/677	122/18670	1.53769e-08	7.31172e-06	7.10171e-06	KLK3/BPI/CHGA/DMBT1/FGA/FGB/CXCL1/HRG/HTN3/KRT6A/PI3/PRSS3/KLK7/REG1A/CXCL5/KLK5/IL36RN/PGLYRP4/PGLYRP3/DCD	20
BP	GO:0048665	neuron fate specification	9/677	34/18670	2.38869e-06	0.00100962	0.000980619	EVX1/POU3F2/POU4F1/SOX1/LHX3/LBX1/MYT1L/TLX3/DMRTA2	9
BP	GO:0048663	neuron fate commitment	12/677	65/18670	3.24179e-06	0.00123318	0.00119776	EVX1/POU3F2/POU4F1/SOX1/NKX2-1/LHX3/OLIG2/LBX1/TBR1/MYT1L/TLX3/DMRTA2	12
BP	GO:0003002	regionalization	31/677	351/18670	4.95602e-06	0.00171388	0.00166466	CDX2/NKX2-5/EN1/EVX1/FGF10/FOXC1/HOXD13/LRP2/MDFI/MYF6/OTX1/OTX2/PCDH8/PRKACB/RFX4/ROBO2/SIX3/SOX1/TBXT/NKX2-1/WT1/LHX3/ALX1/LHX2/DLL3/TBR1/BARX1/DMRTA2/IRX1/OSR1/HELT	31
BP	GO:0007389	pattern specification process	36/677	446/18670	6.8217e-06	0.00216248	0.00210037	ALX3/CDX2/NKX2-5/EN1/EVX1/FGF10/FOXC1/HOXD13/LRP2/MDFI/MYF6/OTX1/OTX2/PCDH8/PRKACB/RFX4/ROBO2/SIX3/SOX1/TBXT/NKX2-1/WNT6/WT1/ZIC1/LHX3/ALX1/LHX2/LBX1/DLL3/TBR1/RAX/BARX1/DMRTA2/IRX1/OSR1/HELT	36
BP	GO:0018149	peptide cross-linking	11/677	60/18670	8.91766e-06	0.00260945	0.00253449	KRT1/PI3/SPRR2A/SPRR2D/SPRR2E/TGM1/NDNF/SPRR4/LCE1B/LCE1C/C1orf68	11
BP	GO:0001708	cell fate specification	14/677	99/18670	1.30811e-05	0.00355431	0.00345222	EVX1/POU3F2/POU4F1/POU5F1/SOX1/TBXT/LHX3/OLIG2/LBX1/TBR1/MYT1L/TLX3/DMRTA2/TBX10	14
BP	GO:0042738	exogenous drug catabolic process	7/677	24/18670	1.61278e-05	0.00409002	0.00397254	CYP2A6/CYP2A7/CYP2C18/CYP2D7/CYP2F1/CYP2G1P/CYP2W1	7
BP	GO:0045165	cell fate commitment	25/677	270/18670	1.82327e-05	0.00433482	0.00421031	NKX2-5/EVX1/FGF10/MYF6/POU3F2/POU4F1/POU5F1/SOX1/TBXT/NKX2-1/NR2E1/WNT6/WT1/LHX3/OLIG2/LBX1/TBR1/MYT1L/TLX3/SOX8/DMRTA2/WNT10A/TRIM15/BARHL2/TBX10	25
BP	GO:0021510	spinal cord development	14/677	106/18670	2.88172e-05	0.00644828	0.00626306	PHOX2A/EVX1/RFX4/ROBO2/SOX1/ZIC1/LHX3/OLIG2/LBX1/PHGDH/ACTL6B/LHX5/VSTM5/DRGX	14
BP	GO:1904036	negative regulation of epithelial cell apoptotic process	9/677	46/18670	3.39999e-05	0.00718531	0.00697892	FGA/FGB/FGG/PDX1/SERPINB13/TERT/FGF21/NDNF/MIR126	9
BP	GO:0019373	epoxygenase P450 pathway	6/677	20/18670	5.57486e-05	0.0109327	0.0106187	CYP2A6/CYP2A7/CYP2C18/CYP2F1/CYP4A11/CYP2G1P	6
BP	GO:0001764	neuron migration	17/677	157/18670	5.74802e-05	0.0109327	0.0106187	CTNNA2/GFRA3/GPM6A/NTRK2/SOX1/NKX2-1/SOX14/PHOX2B/VAX1/TLX3/NDNF/SCRT2/DNER/UNC5D/BARHL2/TUBB2B/DRGX	17
BP	GO:0007218	neuropeptide signaling pathway	13/677	104/18670	9.83447e-05	0.0178144	0.0173028	CRHR1/OPRK1/PDYN/POMC/CARTPT/NMU/PCSK1N/GAL/NPFFR1/QRFPR/PTH2/PROKR2/GPR149	13
BP	GO:2000352	negative regulation of endothelial cell apoptotic process	7/677	33/18670	0.000149825	0.0259061	0.025162	FGA/FGB/FGG/TERT/FGF21/NDNF/MIR126	7
BP	GO:0016485	protein processing	26/677	328/18670	0.000169682	0.028064	0.0272579	KLK3/C8B/CD5L/CD19/CGA/F9/FGA/FGB/FGG/IGHG1/KLK1/LHB/MELTF/PCSK1/PRKACB/PRSS3/KLK6/RFX4/IL1R2/PCSK1N/IGKV2D-30/IGKV2D-28/IGKV1D-33/IGKV2-40/NLRP7/IGHV1OR15-1	26
BP	GO:0030198	extracellular matrix organization	28/677	368/18670	0.000192646	0.0305344	0.0296573	COL2A1/COL9A1/COL9A3/COL11A2/COL19A1/NCAN/DMP1/FGA/FGB/FGG/FOXC1/ITGA2B/MELTF/MMP7/KLK7/PTX3/ICAM5/NR2E1/WT1/MATN4/MMP20/KLK5/MMP26/NDNF/COL27A1/CARMIL2/COL22A1/SCX	28
BP	GO:0007214	gamma-aminobutyric acid signaling pathway	6/677	25/18670	0.00021818	0.0331983	0.0322448	GABRA1/GABRA5/GABRG2/GABBR2/PHF24/GPR156	6
BP	GO:0061844	antimicrobial humoral immune response mediated by antimicrobial peptide	10/677	73/18670	0.000290664	0.0412046	0.0400211	KLK3/CXCL1/HRG/KRT6A/KLK7/REG1A/CXCL5/KLK5/PGLYRP4/PGLYRP3	10
BP	GO:0007631	feeding behavior	12/677	101/18670	0.000292462	0.0412046	0.0400211	CRHR1/EN1/GCG/IAPP/NTRK2/OPRK1/POU4F1/CARTPT/TBR1/NMU/GAL/HELT	12
BP	GO:0042476	odontogenesis	14/677	132/18670	0.000314652	0.0427477	0.0415198	AQP5/BGLAP/DMP1/FGF4/FGF10/FOXC1/WNT6/MMP20/EDAR/KLK5/ODAM/WNT10A/OSR1/NKX2-3	14
BP	GO:0021536	diencephalon development	10/677	75/18670	0.000363424	0.0464081	0.0450751	CRHR1/FGF10/OTX1/POU3F2/POU4F1/SIX3/NKX2-1/LHX3/OLIG2/RAX	10
BP	GO:0043062	extracellular structure organization	30/677	422/18670	0.000371264	0.0464081	0.0450751	APOC3/COL2A1/COL9A1/COL9A3/COL11A2/COL19A1/NCAN/DMP1/FGA/FGB/FGG/FOXC1/ITGA2B/MELTF/MMP7/PRKACB/KLK7/PTX3/ICAM5/NR2E1/WT1/MATN4/MMP20/KLK5/MMP26/NDNF/COL27A1/CARMIL2/COL22A1/SCX	30
BP	GO:1902742	apoptotic process involved in development	7/677	38/18670	0.000378194	0.0464081	0.0450751	CRYAB/NKX2-5/FGF4/FOXC1/ROBO2/SIX3/XKR7	7
BP	GO:0042475	odontogenesis of dentin-containing tooth	11/677	90/18670	0.000404952	0.0481387	0.046756	DMP1/FGF4/FGF10/FOXC1/WNT6/MMP20/EDAR/KLK5/ODAM/WNT10A/NKX2-3	11
BP	GO:0019369	arachidonic acid metabolic process	8/677	51/18670	0.000459737	0.0529951	0.0514729	CYP2A6/CYP2A7/CYP2C18/CYP2D7/CYP2F1/CYP4A11/CYP2G1P/AWAT1	8
BP	GO:0031638	zymogen activation	8/677	53/18670	0.000600497	0.0671851	0.0652553	KLK3/F9/FGA/FGB/FGG/KLK1/MELTF/PRSS3	8
BP	GO:0046541	saliva secretion	4/677	12/18670	0.000672072	0.0710156	0.0689758	AQP5/CHRM3/FGF10/OPRK1	4
BP	GO:0048484	enteric nervous system development	4/677	12/18670	0.000672072	0.0710156	0.0689758	PHOX2A/TLX2/PHOX2B/SOX8	4
BP	GO:0048736	appendage development	16/677	179/18670	0.000831119	0.0831994	0.0808097	ALX3/COL2A1/DLX5/DLX6/EN1/FGF4/FGF10/HOXD13/KRT84/ALX1/GDF5/RAX/OSR1/RSPO4/SCX/SP9	16
BP	GO:0060173	limb development	16/677	179/18670	0.000831119	0.0831994	0.0808097	ALX3/COL2A1/DLX5/DLX6/EN1/FGF4/FGF10/HOXD13/KRT84/ALX1/GDF5/RAX/OSR1/RSPO4/SCX/SP9	16
BP	GO:0072376	protein activation cascade	17/677	198/18670	0.000911759	0.0889315	0.0863771	C8B/CD5L/CD19/F9/FGA/FGB/FGG/IGHD/IGHG1/KRT1/IGHV2-26/IGHV1-18/IGKV2D-30/IGKV2D-28/IGKV1D-33/IGKV2-40/IGHV1OR15-1	17
CC	GO:0045095	keratin filament	22/722	95/19717	3.04393e-12	1.28454e-09	1.20476e-09	KRT1/KRT4/KRT5/KRT6A/KRT6B/KRT14/KRT81/KRT82/KRT83/KRT84/KRT85/KRT86/KRTAP1-1/KRTAP3-3/KRT74/KRT72/KRT78/KRT6C/KRT73/KRT79/KRT77/KRTAP16-1	22
CC	GO:0045111	intermediate filament cytoskeleton	33/722	251/19717	2.03528e-10	3.96681e-08	3.72043e-08	KRT1/KRT4/KRT5/KRT6A/KRT6B/KRT9/KRT14/KRT16/KRT33B/KRT34/KRT81/KRT82/KRT83/KRT84/KRT85/KRT86/PKP1/SLC1A6/KRT38/INA/KRTAP1-1/KRTAP17-1/KRTAP3-3/KRT74/KRT72/CARMIL2/KRT78/KRT6C/KRT73/KRT79/KRT77/SYCE1L/KRTAP16-1	33
CC	GO:0005882	intermediate filament	30/722	214/19717	2.82e-10	3.96681e-08	3.72043e-08	KRT1/KRT4/KRT5/KRT6A/KRT6B/KRT9/KRT14/KRT16/KRT33B/KRT34/KRT81/KRT82/KRT83/KRT84/KRT85/KRT86/PKP1/KRT38/INA/KRTAP1-1/KRTAP17-1/KRTAP3-3/KRT74/KRT72/KRT78/KRT6C/KRT73/KRT79/KRT77/KRTAP16-1	30
CC	GO:0001533	cornified envelope	15/722	65/19717	9.32489e-09	9.83776e-07	9.22673e-07	DSC3/DSG1/DSG3/KRT1/PI3/PKP1/SPRR2A/SPRR2D/SPRR2E/SPRR2G/TGM1/SPRR4/LCE1B/LCE1C/C1orf68	15
CC	GO:0005796	Golgi lumen	13/722	102/19717	8.89363e-05	0.00750622	0.00704001	BGLAP/CGA/NCAN/F9/LHB/MUC2/MUC5AC/MUC6/OGN/WNT6/KERA/MUCL1/GPC2	13
CC	GO:0019814	immunoglobulin complex	16/722	159/19717	0.000249005	0.0167805	0.0157383	IGHD/IGHG1/IGHV2-26/IGHV1-18/TRBJ2-4/IGLV5-37/IGLJ1/IGKV2D-30/IGKV2D-29/IGKV2D-28/IGKV1D-33/IGKV6-21/IGKV2-40/IGKV1-9/LIME1/IGHV1OR15-1	16
CC	GO:0042599	lamellar body	5/722	17/19717	0.00027835	0.0167805	0.0157383	KLK7/KLK5/ABCA12/SFTA3/KRTDAP	5
CC	GO:0062023	collagen-containing extracellular matrix	29/722	406/19717	0.000504891	0.0261095	0.0244879	APOC3/COL2A1/COL9A1/COL9A3/COL11A2/COL19A1/COCH/F9/FGA/FGB/FGF10/FGG/HRG/KRT1/LGALS4/ADAM11/MUC2/OGN/SERPINA1/LEFTY2/MATN4/EDIL3/LMAN1L/COL27A1/EMILIN3/COL26A1/GPC2/VWC2/SNORC	29
CC	GO:0032590	dendrite membrane	7/722	40/19717	0.000556839	0.0261095	0.0244879	GABRA1/GABRA5/GABRG2/GRIA1/REG1A/DDN/SHISA8	7
CC	GO:1902710	GABA receptor complex	5/722	20/19717	0.000636575	0.0268634	0.0251949	GABRA1/GABRA5/GABRG2/GABRP/GABBR2	5
CC	GO:0072562	blood microparticle	14/722	147/19717	0.00102637	0.0349428	0.0327725	ACTG2/CD5L/FGA/FGB/FGG/HRG/IGHD/IGHG1/ITGA2B/KRT1/TF/IGKV2D-28/IGKV1D-33/IGKV2-40	14
CC	GO:0032589	neuron projection membrane	8/722	57/19717	0.00105149	0.0349428	0.0327725	GABRA1/GABRA5/GABRG2/GRIA1/REG1A/ROBO2/DDN/SHISA8	8
CC	GO:0005788	endoplasmic reticulum lumen	23/722	309/19717	0.00107644	0.0349428	0.0327725	BGLAP/CHGB/COL2A1/COL9A1/COL9A3/COL11A2/COL19A1/DMP1/F9/FGA/FGG/GCG/MELTF/SERPINA1/TF/WNT6/MSLN/CYP2W1/PDIA2/COL27A1/COL26A1/NOTUM/COL22A1	23
CC	GO:0005581	collagen trimer	10/722	87/19717	0.00128234	0.0386534	0.0362526	COL2A1/COL9A1/COL9A3/COL11A2/COL19A1/COL27A1/COL26A1/C1QL2/COL22A1/C1QL4	10
CC	GO:0032281	AMPA glutamate receptor complex	5/722	27/19717	0.00268168	0.0754445	0.0707586	GRIA1/GRIA3/CACNG2/VWC2/SHISA8	5
CC	GO:0034702	ion channel complex	21/722	301/19717	0.00375185	0.0989549	0.0928088	CACNA1S/GABRA1/GABRA5/GABRG2/GABRP/GRIA1/GRIA3/KCNG1/KCNJ4/KCNS1/RYR1/SCN1A/SNAP25/KCNQ4/KCNB2/CACNG2/KCNE5/KCNV1/TTYH1/VWC2/SHISA8	21
MF	GO:0048018	receptor ligand activity	41/627	482/17697	2.15109e-07	0.000135734	0.000123631	CALCA/CALCB/CGA/CHGB/FGF4/FGF10/GAST/GCG/CXCL1/IAPP/LHB/LTB/NRTN/NTS/OGN/PDYN/POMC/REG1A/CXCL5/LEFTY2/MIA/GDF5/FGF17/CRLF1/CARTPT/FGF21/IL36RN/GAL/IFNK/SLURP1/SEMA6D/WNT10A/PROK1/RETNLB/LACRT/UCN3/CMTM5/FAM3D/TAFA4/TAFA3/IFNL4	41
MF	GO:0001228	DNA-binding transcription activator activity, RNA polymerase II-specific	35/627	439/17697	7.13009e-06	0.00180028	0.00163976	AIRE/NKX2-5/DLX5/DMRT1/FOXC1/TLX2/HOXD13/MYF6/OTX1/OTX2/POU3F2/POU4F1/RFX4/SIX3/SOX1/SPIB/TBXT/NR2E1/WT1/ZIC1/LHX3/ALX1/PHOX2B/LHX2/TBR1/MYT1L/RAX/SOX8/BARX1/KLF14/CTCFL/BARHL2/TBX10/SCX/OVOL3	35
MF	GO:0008392	arachidonic acid epoxygenase activity	6/627	16/17697	1.14122e-05	0.00180028	0.00163976	CYP2A6/CYP2A7/CYP2C18/CYP2F1/CYP4A11/CYP2G1P	6
MF	GO:0030280	structural constituent of epidermis	6/627	16/17697	1.14122e-05	0.00180028	0.00163976	KRT1/KRT82/KRT84/PI3/PKP1/SPRR2E	6
MF	GO:0008391	arachidonic acid monooxygenase activity	6/627	17/17697	1.71097e-05	0.00215924	0.00196672	CYP2A6/CYP2A7/CYP2C18/CYP2F1/CYP4A11/CYP2G1P	6
MF	GO:0004252	serine-type endopeptidase activity	17/627	160/17697	5.45851e-05	0.00496398	0.00452136	KLK3/F9/HGFAC/KLK1/MMP7/PCSK1/PRSS3/KLK7/KLK6/KLK10/KLK8/KLK5/TMPRSS5/PRSS55/PRSS33/TMPRSS12/PRSS56	17
MF	GO:0005249	voltage-gated potassium channel activity	12/627	87/17697	5.50679e-05	0.00496398	0.00452136	KCNG1/KCNJ4/KCNS1/SNAP25/KCNK5/KCNQ4/KCNB2/KCNE5/KCNV1/KCNH5/KCNU1/KCNJ18	12
MF	GO:0005200	structural constituent of cytoskeleton	13/627	102/17697	6.33204e-05	0.0049944	0.00454907	ADD2/CTNNA2/KRT5/KRT6A/KRT6B/KRT9/KRT14/KRT16/KRT84/INA/TUBB4A/ACTL6B/TUBB2B	13
MF	GO:0016917	GABA receptor activity	6/627	22/17697	8.86507e-05	0.0056257	0.00512409	GABRA1/GABRA5/GABRG2/GABRP/GABBR2/GPR156	6
MF	GO:0022803	passive transmembrane transporter activity	33/627	457/17697	9.23164e-05	0.0056257	0.00512409	AQP5/CACNA1S/GABRA1/GABRA5/GABRG2/GABRP/GJB3/GPM6A/GRIA1/GRIA3/KCNG1/KCNJ4/KCNS1/RYR1/SCN1A/SNAP25/KCNK5/KCNQ4/KCNB2/CLCA2/CACNG2/KCNE5/KCNV1/KCNH5/ASIC4/TTYH1/TRPM8/KCNK16/SLC26A9/OTOP1/KCNU1/SLC5A8/KCNJ18	33
MF	GO:0016712	oxidoreductase activity, acting on paired donors, with incorporation or reduction of molecular oxygen, reduced flavin or flavoprotein as one donor, and incorporation of one atom of oxygen	7/627	32/17697	0.000105286	0.0056257	0.00512409	CYP2A6/CYP2A7/CYP2C18/CYP2D7/CYP2F1/CYP2G1P/CYP2W1	7
MF	GO:0005179	hormone activity	14/627	122/17697	0.000106986	0.0056257	0.00512409	CALCA/CALCB/CGA/CHGB/GAST/GCG/IAPP/LHB/NTS/POMC/CARTPT/GAL/RETNLB/UCN3	14
MF	GO:0004867	serine-type endopeptidase inhibitor activity	12/627	94/17697	0.000118383	0.00574611	0.00523376	SERPINA6/HRG/SERPINA1/PI3/SERPINB13/SPINT3/PCSK1N/SERPINB11/A2ML1/WFDC5/HMSD/SPINK8	12
MF	GO:0022838	substrate-specific channel activity	31/627	428/17697	0.000141627	0.00638332	0.00581415	AQP5/CACNA1S/GABRA1/GABRA5/GABRG2/GABRP/GPM6A/GRIA1/GRIA3/KCNG1/KCNJ4/KCNS1/RYR1/SCN1A/SNAP25/KCNK5/KCNQ4/KCNB2/CLCA2/CACNG2/KCNE5/KCNV1/KCNH5/ASIC4/TTYH1/TRPM8/KCNK16/SLC26A9/OTOP1/KCNU1/KCNJ18	31
MF	GO:0022843	voltage-gated cation channel activity	15/627	142/17697	0.000157584	0.0065381	0.00595513	CACNA1S/KCNG1/KCNJ4/KCNS1/RYR1/SNAP25/KCNK5/KCNQ4/KCNB2/CACNG2/KCNE5/KCNV1/KCNH5/KCNU1/KCNJ18	15
MF	GO:0004866	endopeptidase inhibitor activity	17/627	175/17697	0.000165784	0.0065381	0.00595513	SERPINA6/CSN2/CST5/HRG/SERPINA1/PI3/SERPINB13/SPINT3/SMR3B/SMR3A/PCSK1N/SERPINB11/A2ML1/WFDC5/NLRP7/HMSD/SPINK8	17
MF	GO:0005216	ion channel activity	30/627	416/17697	0.000194692	0.00693234	0.00631422	CACNA1S/GABRA1/GABRA5/GABRG2/GABRP/GPM6A/GRIA1/GRIA3/KCNG1/KCNJ4/KCNS1/RYR1/SCN1A/SNAP25/KCNK5/KCNQ4/KCNB2/CLCA2/CACNG2/KCNE5/KCNV1/KCNH5/ASIC4/TTYH1/TRPM8/KCNK16/SLC26A9/OTOP1/KCNU1/KCNJ18	30
MF	GO:0015267	channel activity	32/627	456/17697	0.000197753	0.00693234	0.00631422	AQP5/CACNA1S/GABRA1/GABRA5/GABRG2/GABRP/GJB3/GPM6A/GRIA1/GRIA3/KCNG1/KCNJ4/KCNS1/RYR1/SCN1A/SNAP25/KCNK5/KCNQ4/KCNB2/CLCA2/CACNG2/KCNE5/KCNV1/KCNH5/ASIC4/TTYH1/TRPM8/KCNK16/SLC26A9/OTOP1/KCNU1/KCNJ18	32
MF	GO:0046873	metal ion transmembrane transporter activity	31/627	438/17697	0.000213361	0.00708582	0.00645401	ATP4A/CACNA1S/GPM6A/KCNG1/KCNJ4/KCNS1/RYR1/SCN1A/SLC1A6/SLC6A2/SLC9A3/SNAP25/TF/KCNK5/KCNQ4/KCNB2/CACNG2/KCNE5/KCNV1/KCNH5/SLC6A15/ASIC4/SLC30A10/TTYH1/SLC5A7/TRPM8/KCNK16/KCNU1/SLC5A8/SLC30A8/KCNJ18	31
MF	GO:0005201	extracellular matrix structural constituent	16/627	163/17697	0.0002269	0.00715868	0.00652038	COL2A1/COL9A1/COL9A3/COL11A2/COL19A1/FGA/FGB/FGG/MUC5AC/MUC6/OGN/EDIL3/FBN3/COL27A1/EMILIN3/COL22A1	16
MF	GO:0008236	serine-type peptidase activity	17/627	182/17697	0.000265267	0.00727754	0.00662864	KLK3/F9/HGFAC/KLK1/MMP7/PCSK1/PRSS3/KLK7/KLK6/KLK10/KLK8/KLK5/TMPRSS5/PRSS55/PRSS33/TMPRSS12/PRSS56	17
MF	GO:0030414	peptidase inhibitor activity	17/627	182/17697	0.000265267	0.00727754	0.00662864	SERPINA6/CSN2/CST5/HRG/SERPINA1/PI3/SERPINB13/SPINT3/SMR3B/SMR3A/PCSK1N/SERPINB11/A2ML1/WFDC5/NLRP7/HMSD/SPINK8	17
MF	GO:0061135	endopeptidase regulator activity	17/627	182/17697	0.000265267	0.00727754	0.00662864	SERPINA6/CSN2/CST5/HRG/SERPINA1/PI3/SERPINB13/SPINT3/SMR3B/SMR3A/PCSK1N/SERPINB11/A2ML1/WFDC5/NLRP7/HMSD/SPINK8	17
MF	GO:0008395	steroid hydroxylase activity	7/627	38/17697	0.000328319	0.00863206	0.00786238	CYP2A6/CYP2A7/CYP2C18/CYP2D7/CYP2F1/CYP2G1P/CYP2W1	7
MF	GO:0017171	serine hydrolase activity	17/627	186/17697	0.000342717	0.00865019	0.00787889	KLK3/F9/HGFAC/KLK1/MMP7/PCSK1/PRSS3/KLK7/KLK6/KLK10/KLK8/KLK5/TMPRSS5/PRSS55/PRSS33/TMPRSS12/PRSS56	17
MF	GO:0022839	ion gated channel activity	25/627	334/17697	0.000375114	0.00910373	0.008292	CACNA1S/GABRA1/GABRA5/GABRG2/GABRP/GRIA1/GRIA3/KCNG1/KCNJ4/KCNS1/RYR1/SCN1A/SNAP25/KCNK5/KCNQ4/KCNB2/CLCA2/CACNG2/KCNE5/KCNV1/KCNH5/TTYH1/KCNK16/KCNU1/KCNJ18	25
MF	GO:0005267	potassium channel activity	13/627	123/17697	0.000422418	0.00987205	0.00899181	KCNG1/KCNJ4/KCNS1/SNAP25/KCNK5/KCNQ4/KCNB2/KCNE5/KCNV1/KCNH5/KCNK16/KCNU1/KCNJ18	13
MF	GO:0015079	potassium ion transmembrane transporter activity	15/627	159/17697	0.000538676	0.0120823	0.0110049	ATP4A/KCNG1/KCNJ4/KCNS1/SLC9A3/SNAP25/KCNK5/KCNQ4/KCNB2/KCNE5/KCNV1/KCNH5/KCNK16/KCNU1/KCNJ18	15
MF	GO:0022836	gated channel activity	25/627	343/17697	0.000555286	0.0120823	0.0110049	CACNA1S/GABRA1/GABRA5/GABRG2/GABRP/GRIA1/GRIA3/KCNG1/KCNJ4/KCNS1/RYR1/SCN1A/SNAP25/KCNK5/KCNQ4/KCNB2/CLCA2/CACNG2/KCNE5/KCNV1/KCNH5/TTYH1/KCNK16/KCNU1/KCNJ18	25
MF	GO:0005244	voltage-gated ion channel activity	17/627	197/17697	0.000664149	0.0135186	0.0123132	CACNA1S/KCNG1/KCNJ4/KCNS1/RYR1/SCN1A/SNAP25/KCNK5/KCNQ4/KCNB2/CACNG2/KCNE5/KCNV1/KCNH5/KCNK16/KCNU1/KCNJ18	17
MF	GO:0022832	voltage-gated channel activity	17/627	197/17697	0.000664149	0.0135186	0.0123132	CACNA1S/KCNG1/KCNJ4/KCNS1/RYR1/SCN1A/SNAP25/KCNK5/KCNQ4/KCNB2/CACNG2/KCNE5/KCNV1/KCNH5/KCNK16/KCNU1/KCNJ18	17
MF	GO:0005261	cation channel activity	23/627	319/17697	0.00105243	0.0207526	0.0189022	CACNA1S/GPM6A/GRIA1/GRIA3/KCNG1/KCNJ4/KCNS1/RYR1/SCN1A/SNAP25/KCNK5/KCNQ4/KCNB2/CACNG2/KCNE5/KCNV1/KCNH5/ASIC4/TRPM8/KCNK16/OTOP1/KCNU1/KCNJ18	23
MF	GO:0070330	aromatase activity	4/627	14/17697	0.00117615	0.0224895	0.0204842	CYP2A7/CYP2C18/CYP2D7/CYP2F1	4
MF	GO:0061134	peptidase regulator activity	17/627	219/17697	0.00211407	0.0392347	0.0357364	SERPINA6/CSN2/CST5/HRG/SERPINA1/PI3/SERPINB13/SPINT3/SMR3B/SMR3A/PCSK1N/SERPINB11/A2ML1/WFDC5/NLRP7/HMSD/SPINK8	17
MF	GO:0005506	iron ion binding	13/627	152/17697	0.00297277	0.0529077	0.0481902	CYP2A6/CYP2A7/CYP2C18/CYP2D7/CYP2F1/CYP4A11/MELTF/TF/CYP2G1P/FTHL17/CYP2W1/FTMT/CYP27C1	13
MF	GO:0030020	extracellular matrix structural constituent conferring tensile strength	6/627	41/17697	0.00301851	0.0529077	0.0481902	COL2A1/COL9A1/COL9A3/COL11A2/COL19A1/COL27A1	6
MF	GO:0008519	ammonium transmembrane transporter activity	5/627	30/17697	0.00375401	0.064021	0.0583126	SLC6A2/SLC18A3/RHCG/SLC5A7/SLC22A16	5
MF	GO:0004890	GABA-A receptor activity	4/627	19/17697	0.00395619	0.0656935	0.059836	GABRA1/GABRA5/GABRG2/GABRP	4
MF	GO:0015077	monovalent inorganic cation transmembrane transporter activity	24/627	382/17697	0.00500473	0.0789589	0.0719185	ATP4A/KCNG1/KCNJ4/KCNS1/SCN1A/SLC1A6/SLC6A2/SLC9A3/SLC15A1/SNAP25/KCNK5/KCNQ4/KCNB2/KCNE5/KCNV1/KCNH5/SLC6A15/ASIC4/SLC5A7/KCNK16/OTOP1/KCNU1/SLC5A8/KCNJ18	24
MF	GO:0071855	neuropeptide receptor binding	5/627	32/17697	0.00500532	0.0789589	0.0719185	CCKBR/POMC/NMU/GAL/UCN3	5
MF	GO:0008083	growth factor activity	13/627	163/17697	0.00538463	0.0827667	0.0753868	FGF4/FGF10/CXCL1/NRTN/OGN/REG1A/LEFTY2/MIA/GDF5/FGF17/FGF21/PROK1/LACRT	13
MF	GO:0005251	delayed rectifier potassium channel activity	5/627	33/17697	0.00573043	0.0827667	0.0753868	KCNG1/KCNS1/KCNQ4/KCNB2/KCNE5	5
MF	GO:0015020	glucuronosyltransferase activity	5/627	33/17697	0.00573043	0.0827667	0.0753868	EXTL1/UGT2B15/UGT2B17/UGT2B11/UGT2B28	5
MF	GO:0008199	ferric iron binding	3/627	11/17697	0.00590254	0.0827667	0.0753868	TF/FTHL17/FTMT	3
MF	GO:0008503	benzodiazepine receptor activity	3/627	11/17697	0.00590254	0.0827667	0.0753868	GABRA1/GABRA5/GABRG2	3
KEGG	hsa04080	Neuroactive ligand-receptor interaction	30/234	341/8076	4.22669e-08	1.01018e-05	9.07625e-06	CALCA/CALCB/CCKBR/CGA/CHRM3/CRHR1/GABRA1/GABRA5/GABRG2/GABRP/GCG/GCGR/GRIA1/GRIA3/HTR6/IAPP/LHB/NTS/OPRK1/PDYN/POMC/PRSS3/GABBR2/NMU/GAL/SLURP1/NPFFR1/PTH2/UCN3/GPR156	30
KEGG	hsa04974	Protein digestion and absorption	13/234	103/8076	7.69876e-06	0.000920001	0.000826603	COL2A1/COL9A1/COL9A3/COL11A2/COL19A1/CPB1/PRSS3/SLC9A3/SLC15A1/KCNK5/COL27A1/COL26A1/COL22A1	13
KEGG	hsa05033	Nicotine addiction	7/234	40/8076	0.000129139	0.00819093	0.00735939	GABRA1/GABRA5/GABRG2/GABRP/GRIA1/GRIA3/SLC17A6	7
KEGG	hsa00830	Retinol metabolism	9/234	68/8076	0.000137087	0.00819093	0.00735939	CYP2A6/CYP2C18/CYP4A11/UGT2B10/UGT2B15/UGT2B17/UGT2B11/UGT2B28/CYP27C1	9
KEGG	hsa00980	Metabolism of xenobiotics by cytochrome P450	9/234	77/8076	0.000357959	0.0147285	0.0132333	ALDH3A1/CYP2A6/CYP2D7/CYP2F1/UGT2B10/UGT2B15/UGT2B17/UGT2B11/UGT2B28	9
KEGG	hsa05226	Gastric cancer	13/234	149/8076	0.000369753	0.0147285	0.0132333	CCNE1/CDX2/CTNNA2/FGF4/FGF10/MUC2/TERT/WNT6/FZD9/FGF17/FGF21/WNT10A/SHC4	13
KEGG	hsa00982	Drug metabolism - cytochrome P450	8/234	71/8076	0.00097129	0.0331626	0.029796	ALDH3A1/CYP2A6/CYP2D7/UGT2B10/UGT2B15/UGT2B17/UGT2B11/UGT2B28	8
KEGG	hsa04970	Salivary secretion	9/234	93/8076	0.00142963	0.0409342	0.0367786	AQP5/CHRM3/CST5/DMBT1/HTN3/PRB1/PRKACB/CALML6/PRB2	9
KEGG	hsa00053	Ascorbate and aldarate metabolism	5/234	30/8076	0.00154146	0.0409342	0.0367786	UGT2B10/UGT2B15/UGT2B17/UGT2B11/UGT2B28	5
KEGG	hsa04915	Estrogen signaling pathway	11/234	138/8076	0.00216072	0.0516412	0.0463986	KRT9/KRT14/KRT16/KRT33B/KRT34/POMC/PRKACB/KRT38/GABBR2/CALML6/SHC4	11
KEGG	hsa05204	Chemical carcinogenesis	8/234	82/8076	0.00247812	0.0538429	0.0483768	ALDH3A1/CYP2A6/CYP2C18/UGT2B10/UGT2B15/UGT2B17/UGT2B11/UGT2B28	8
KEGG	hsa00040	Pentose and glucuronate interconversions	5/234	34/8076	0.00273957	0.0545632	0.049024	UGT2B10/UGT2B15/UGT2B17/UGT2B11/UGT2B28	5
KEGG	hsa04976	Bile secretion	8/234	90/8076	0.00442404	0.0813342	0.0730772	PRKACB/SLC9A3/SLCO1A2/UGT2B10/UGT2B15/UGT2B17/UGT2B11/UGT2B28	8
KEGG	hsa04725	Cholinergic synapse	9/234	113/8076	0.00539074	0.0920277	0.0826851	CACNA1S/CHAT/CHRM3/KCNJ4/PRKACB/SLC18A3/KCNQ4/SLC5A7/KCNJ18	9
