# Supplementary material for: HAUS5 Is A Potential Prognostic Biomarker With Functional Significance in Breast Cancer
Source: Front Oncol. 2022 Feb 25;12:829777. doi: 10.3389/fonc.2022.829777 (PMC8913513; doi:10.3389/fonc.2022.829777)
Supplement: Supplementary file 4 [file Table_3.xlsx]

## Sheet: Sheet1
The 100 genes directly interacting with HAUS5
gene	attribute
ANAPC2	BRCA
APC2	BRCA
BCAR1	BRCA
BICD1	BRCA
C17ORF59	BRCA
C6ORF141	BRCA
CCAR2	BRCA
CCDC113	BRCA
CCDC8	BRCA
CDC16	BRCA
CENPI	BRCA
CENPK	BRCA
CENPO	BRCA
CENPP	BRCA
CENPU	BRCA
CEP120	BRCA
CEP128	BRCA
CEP162	BRCA
CEP250	BRCA
CEP44	BRCA
CEP63	BRCA
CEP70	BRCA
CEP89	Cancer Gene;BRCA
CHTF18	BRCA
CKAP2L	BRCA
CNKSR1	BRCA
CNTRL	Cancer Gene;BRCA
CRYL1	BRCA
DCTN1	Cancer Gene;BRCA
DCTN2	BRCA
EGLN3	BRCA
ESR2	immune;BRCA
EXOC4	BRCA
GSK3B	Cancer Gene;immune;BRCA
HAUS1	BRCA
HAUS2	BRCA
HAUS3	BRCA
HAUS4	BRCA
HAUS5	Key;BRCA
HAUS6	BRCA
HAUS7	BRCA
HAUS8	BRCA
HIST3H2BB	NA
HOOK1	BRCA
HOOK3	Cancer Gene;BRCA
HSPA8	immune;BRCA
HTT	BRCA
IL17RA	immune;BRCA
ILK	immune;BRCA
IMMP1L	BRCA
KIAA0753	BRCA
KIF14	BRCA
KIF18A	BRCA
KIF20A	BRCA
KRT18	BRCA
KRT19	BRCA
KRT8	BRCA
LMNA	Cancer Gene;BRCA
LRIF1	BRCA
MED4	BRCA
MIB1	Cancer Gene;BRCA
MKI67	Cancer Gene;BRCA
MORC2	BRCA
MYBPC2	BRCA
NDC80	BRCA
NDOR1	BRCA
NIN	Cancer Gene;BRCA
NINL	BRCA
NSP12	NA
NSP16	NA
NSP7	NA
NTRK1	Cancer Gene;BRCA
NUDT19	BRCA
NUMA1	Cancer Gene;BRCA
ODF2	BRCA
OFD1	BRCA
PCM1	Cancer Gene;BRCA
PLEKHA4	BRCA
POC5	BRCA
POLR2C	BRCA
PSMG1	BRCA
PTBP1	BRCA
RAB4B	BRCA
RAB5C	BRCA
RFXANK	immune;BRCA
RGS2	BRCA
SASS6	BRCA
SNRPF	BRCA
SPICE1	BRCA
SYCE3	BRCA
TMEM147	BRCA
TMOD4	BRCA
TRIM66	BRCA
TUBG1	BRCA
UBR5	Cancer Gene;BRCA
USP43	BRCA
VCL	BRCA
XPO1	Cancer Gene;BRCA
YAE1D1	NA
ZNF131	BRCA
ZNF672	BRCA
